# Supplementary material for: miRNA and Degradome Sequencing Reveal miRNA and Their Target Genes That May Mediate Shoot Growth in Spur Type Mutant “Yanfu 6”
Source: Front Plant Sci. 2017 Mar 30;8:441. doi: 10.3389/fpls.2017.00441 (PMC5371658; doi:10.3389/fpls.2017.00441)
Supplement: Table S1 — Quality evaluation of CF and YF sequencing data. [file DataSheet1.xls]

## Sheet: Table S1
Table S1 Quality evaluation of CF and YF sequencing data
Fragment type	CF		YF
	Amoutnt	Percent	Amount	Percent
Total reads	13264874	1	19773007	1
High quality	13221542	0.9967	19697188	0.9962
3'adapter null	4801	0.0004	7562	0.0004
Insert null	2761	0.0002	5949	0.0003
5'adapter contaminants	35117	0.0027	64385	0.0033
Smaller than 18nt	95099	0.0072	36423	0.0018
PolyA	747	0.0001	2511	0.0001
Clean reads	13083017	0.9895	19580358	0.9941

## Sheet: Table S2
Tabel S2 Distribution of small RNAs among different categories in CF and YF libraries
Category	CF			YF			CF			YF
	Unique sRNAs	Percent (%)		Unique sRNAs	Percent(%)		Total sRNAs	Percent (%)		Total sRNAs	Percent (%)
Total	5872194	1		7680257	1		13083017	1		19580358	1
Genome maped	3674249	0.6257		4473261	0.5824		9164576	0.7005		13531599	69.11
Exon antisense	55275	0.0094		77294	0.0101		109074	0.0083		155419	0.0079
Exon sense	88354	0.015		117800	0.0153		169029	0.0129		237792	0.0121
Intron antisense	125567	0.0214		152450	0.0198		248337	0.019		336356	0.0172
Intron sense	141458	0.0241		168981	0.022		321805	0.0246		432787	0.0221
miRNA	1056	0.0002		1149	0.0001		449432	0.0344		501955	0.0256
rRNA	130796	0.0223		204833	0.0267		1423107	0.1088		3507902	0.1792
Repeat	1973617	0.3361		2370059	0.3086		4308417	0.3293		5661734	0.2892
snRNA	4733	0.0008		6054	0.0008		13855	0.0011		21122	0.0011
snoRNA	1238	0.0002		1451	0.0002		2344	0.0002		2494	0.0001
tRNA	11364	0.0019		15596	0.002		150137	0.0115		219029	0.0112
Unannotated	3338736	0.5686		4564590	0.5943		5887480	0.45		8503768	0.4343

## Sheet: Table S3
Table 3 Character of known miRNA
miRNAs	Mature miRNA sequence	Length(nt)	GC content	CF	YF	Precursor MFE
mdm-miR1511	ACCUAGCUCUGAUACCAUGAA	21	0.428571	8667	6327	-45
mdm-miR156a	UGACAGAAGAGAGUGAGCAC	20	0.5	803	758	-37.9
mdm-miR156aa	UGACAGAAGAUAGAGAGCAC	20	0.45	386	445	-45.7
mdm-miR156ab	UUGACAGAAGAUAGAGAGCAC	21	0.428571	22863	23888	-82.8
mdm-miR156ac	UUGACAGAAGAUAGAGAGCAC	21	0.428571	22863	23888	-100.7
mdm-miR156ad	UGACAGAAGAAAGUGAGCAC	20	0.45	1	0	-48.2
mdm-miR156ae	UGACAGAAGAAAGUGAGCAC	20	0.45	1	0	-43.23
mdm-miR156b	UGACAGAAGAGAGUGAGCAC	20	0.5	616	593	-40
mdm-miR156c	UGACAGAAGAGAGUGAGCAC	20	0.5	803	758	-50.1
mdm-miR156d	UGACAGAAGAGAGUGAGCAC	20	0.5	616	593	-62.94
mdm-miR156e	UGACAGAAGAGAGUGAGCAC	20	0.5	803	758	-40.9
mdm-miR156f	UGACAGAAGAGAGUGAGCAC	20	0.5	805	759	-77.3
mdm-miR156g	UGACAGAAGAGAGUGAGCAC	20	0.5	616	594	-43.2
mdm-miR156h	UGACAGAAGAGAGUGAGCAC	20	0.5	803	758	-50.1
mdm-miR156i	UGACAGAAGAGAGUGAGCAC	20	0.5	616	594	-40.4
mdm-miR156j	UGACAGAAGAGAGUGAGCAC	20	0.5	803	758	-45.3
mdm-miR156k	UGACAGAAGAGAGUGAGCAC	20	0.5	805	758	-62
mdm-miR156l	UGACAGAAGAGAGUGAGCAC	20	0.5	616	593	-112.3
mdm-miR156m	UGACAGAAGAGAGUGAGCAC	20	0.5	616	596	-55.7
mdm-miR156n	UGACAGAAGAGAGUGAGCAC	20	0.5	805	759	-65
mdm-miR156o	UGACAGAAGAGAGUGAGCAC	20	0.5	616	594	-51.5
mdm-miR156p	CUGACAGAAGAUAGAGAGCAC	21	0.47619	386	446	-48.9
mdm-miR156q	CUGACAGAAGAUAGAGAGCAC	21	0.47619	386	445	-45.7
mdm-miR156r	CUGACAGAAGAUAGAGAGCAC	21	0.47619	386	446	-48.9
mdm-miR156s	CUGACAGAAGAUAGAGAGCAC	21	0.47619	386	445	-45.7
mdm-miR156t	UUGACAGAAGAGAGAGAGCAC	21	0.47619	1775	1947	-46.4
mdm-miR156u	UUGACAGAAGAGAGAGAGCAC	21	0.47619	1775	1947	-45.5
mdm-miR156v	UUGACAGAAGAGAGAGAGCAC	21	0.47619	1775	1947	-45.5
mdm-miR156w	UUGACAGAAGAGAGAGAGCAC	21	0.47619	1775	1947	-44.8
mdm-miR156x	UGACAGAAGAUAGAGAGCAC	20	0.45	386	446	-48.9
mdm-miR156y	UGACAGAAGAUAGAGAGCAC	20	0.45	386	445	-45.7
mdm-miR156z	UGACAGAAGAUAGAGAGCAC	20	0.45	386	446	-48.9
mdm-miR159a	CUUGGAUUGAAGGGAGCUCC	21	0.52381	267	318	-96.3
mdm-miR159b	CUUGGAUUGAAGGGAGCUCC	20	0.55	267	318	-93.1
mdm-miR159c	GAAUUCCUUCUCCUCUCCUUU	21	0.428571	2	3	-96.3
mdm-miR160a	UGCCUGGCUCCCUGUAUGCCA	21	0.619048	164	140	-47.6
mdm-miR160b	UGCCUGGCUCCCUGUAUGCCA	21	0.619048	164	140	-47
mdm-miR160c	UGCCUGGCUCCCUGUAUGCCA	21	0.619048	155	132	-54.7
mdm-miR160d	UGCCUGGCUCCCUGUAUGCCA	21	0.619048	164	140	-47
mdm-miR160e	UGCCUGGCUCCCUGUAUGCCA	21	0.619048	155	132	-50.6
mdm-miR162a	UCGAUAAACCUCUGCAUCCAG	21	0.47619	274	268	-42.1
mdm-miR162b	UCGAUAAACCUCUGCAUCCAG	21	0.47619	274	268	-43.5
mdm-miR164a	UGGAGAAGCAGGGCACAUGCC	21	0.619048	6	6	-42.13
mdm-miR164b	UGGAGAAGCAGGGCACGUGCA	21	0.619048	3521	2378	-55.56
mdm-miR164c	UGGAGAAGCAGGGCACGUGCA	21	0.619048	3519	2374	-58
mdm-miR164d	UGGAGAAGCAGGGCACGUGCA	21	0.619048	3519	2376	-65.9
mdm-miR164e	UGGAGAAGCAGGGCACGUGCA	21	0.619048	3515	2356	-53.03
mdm-miR164f	UGGAGAAGCAGGGCACGUGCA	21	0.619048	3515	2356	-64.41
mdm-miR166a	UCGGACCAGGCUUCAUUCCCC	21	0.619048	144186	151777	-69
mdm-miR166b	UCGGACCAGGCUUCAUUCCCC	21	0.619048	144234	151800	-45.6
mdm-miR166c	UCGGACCAGGCUUCAUUCCCC	21	0.619048	144330	151917	-50.69
mdm-miR166d	UCGGACCAGGCUUCAUUCCCC	21	0.619048	144201	151787	-63.76
mdm-miR166e	UCGGACCAGGCUUCAUUCCCC	21	0.619048	144395	152036	-50.8
mdm-miR166f	UCGGACCAGGCUUCAUUCCCC	21	0.619048	144299	151918	-47.2
mdm-miR166g	UCGGACCAGGCUUCAUUCCCC	21	0.619048	144186	151777	-74.6
mdm-miR166h	UCGGACCAGGCUUCAUUCCCC	21	0.619048	144180	151776	-66.36
mdm-miR166i	UCGGACCAGGCUUCAUUCCCC	21	0.619048	144395	152036	-50.8
mdm-miR167a	AGAUCAUCUGGCAGUUUCACC	21	0.47619	1	0	-57.3
mdm-miR167b	UGAAGCUGCCAGCAUGAUCUA	21	0.47619	7356	8199	-51.2
mdm-miR167c	UGAAGCUGCCAGCAUGAUCUA	21	0.47619	7884	8690	-39.5
mdm-miR167d	UGAAGCUGCCAGCAUGAUCUA	21	0.47619	7884	8690	-50.8
mdm-miR167e	UGAAGCUGCCAGCAUGAUCUA	21	0.47619	7356	8199	-42.82
mdm-miR167f	UGAAGCUGCCAGCAUGAUCUA	21	0.47619	7880	8687	-80.1
mdm-miR167g	UGAAGCUGCCAGCAUGAUCUA	21	0.47619	7885	8690	-67.65
mdm-miR167h	UGAAGCUGCCAGCAUGAUCUUA	22	0.454545	459	494	-57.3
mdm-miR167i	UGAAGCUGCCAGCAUGAUCUUA	22	0.454545	459	494	-57.3
mdm-miR167j	UGAAGCUGCCAGCAUGAUCUUA	22	0.454545	459	494	-59.2
mdm-miR168a	UCGCUUGGUGCAGGUCGGGAA	21	0.619048	14435	17646	-76.5
mdm-miR168b	UCGCUUGGUGCAGGUCGGGAA	21	0.619048	14435	17646	-102.1
mdm-miR169a	CAGCCAAGGAUGACUUGCCGG	21	0.619048	194	232	-74.1
mdm-miR169b	UAGCCAAGGAUGAUUUGCCUGC	22	0.5	0	1	-70.61
mdm-miR169c	UAGCCAAGGAUGACUUGCCCG	21	0.571429	3	2	-68.23
mdm-miR169d	UAGCCAAGGAUGACUUGCCCG	21	0.571429	3	2	-87.45
mdm-miR169e	UGAAGAGAAGAGCGUUGUUUGG	22	0.454545	9	4	-84.76
mdm-miR169f	UGAAGAGAAGAGCGUUGUUUGG	22	0.454545	9	4	-84.76
mdm-miR171a	UUGAGCCGCGUCAAUAUCUCC	21	0.52381	229	218	-37.1
mdm-miR171b	UUGAGCCGCGUCAAUAUCUCC	21	0.52381	230	220	-45.2
mdm-miR171c	UGAUUGAGCCGCGCCAAUAUC	21	0.52381	28	30	-54.6
mdm-miR171d	UGAUUGAGCCGCGCCAAUAUC	21	0.52381	28	30	-39.2
mdm-miR171e	UGAUUGAGCCGCGCCAAUAUC	21	0.52381	28	30	-62.4
mdm-miR171f	UUGAGCCGUGCCAAUAUCACG	21	0.52381	3	5	-56.98
mdm-miR171g	UGAUUGAGCCGUGCCAAUAUC	21	0.47619	0	0	-49.43	no found
mdm-miR171h	UGAUUGAGCCGUGCCAAUAUC	21	0.47619	0	0	-55.34	no found
mdm-miR171i	UGAGCCGAACCAAUAUCACUC	21	0.47619	18	23	-55
mdm-miR171j	UUGAGCCGCGCCAAUAUCACU	21	0.52381	17	9	-37.8
mdm-miR171k	UUGAGCCGCGCCAAUAUCACU	21	0.52381	18	9	-45.9
mdm-miR171l	UUGAGCCGCGCCAAUAUCACU	21	0.52381	18	9	-45.9
mdm-miR171m	UUGAGCCGUGCCAAUAUCACA	22	0.454545	1	3	-41.4
mdm-miR171n	UUGAGCCGUGCCAAUAUCACA	21	0.47619	1	3	-39
mdm-miR171o	UGGGAUGUUGGUAUGGUUCAA	21	0.428571	1	0	-39
mdm-miR172a	AGAAUCUUGAUGAUGCUGCA	20	0.4	361	262	-40.72
mdm-miR172b	AGAAUCUUGAUGAUGCUGCA	20	0.4	361	262	-49.3
mdm-miR172c	AGAAUCUUGAUGAUGCUGCA	20	0.4	361	262	-49.12
mdm-miR172d	AGAAUCUUGAUGAUGCUGCAU	21	0.380952	22121	16768	-63.6
mdm-miR172e	AGAAUCUUGAUGAUGCUGCAU	21	0.380952	22121	16768	-58.1
mdm-miR172f	AGAAUCUUGAUGAUGCUGCAU	21	0.380952	22121	16768	-63.6
mdm-miR172g	AGAAUCUUGAUGAUGCUGCAU	21	0.380952	22129	16773	-51.8
mdm-miR172h	AGAAUCUUGAUGAUGCUGCAU	21	0.380952	22129	16773	-51.8
mdm-miR172i	GGAAUCUUGAUGAUGCUGCAU	21	0.428571	232	214	-75.5
mdm-miR172j	GGAAUCUUGAUGAUGCUGCAU	21	0.428571	232	214	-75.5
mdm-miR172k	GGAAUCUUGAUGAUGCUGCAU	21	0.428571	232	214	-75.5
mdm-miR172l	GGAAUCUUGAUGAUGCUGCAG	21	0.47619	8	22	-74.1
mdm-miR172m	AGAAUCUUGAUGAUGCUGCAG	21	0.428571	361	262	-40.72
mdm-miR172n	AGAAUCUUGAUGAUGCUGCAG	21	0.428571	361	262	-49.12
mdm-miR172o	AGAAUCUUGAUGAUGCUGCAG	21	0.428571	361	262	-49.3
mdm-miR2111a	UAAUCUGCAUCCUGAGGUUUA	21	0.380952	21	19	-56.3
mdm-miR2111b	UAAUCUGCAUCCUGAGGUUUA	21	0.380952	21	19	-58.6
mdm-miR2118a	CUACCGAUGCCACUAAGUCCCA	22	0.545455	2052	1862	-78.7
mdm-miR2118b	CUACCGAUGCCACUAAGUCCCA	22	0.545455	2052	1862	-50.4
mdm-miR2118c	CUACCGAUGCCACUAAGUCCCA	22	0.545455	2052	1862	-50.7
mdm-miR319a	UUGGACUGAAGGGAGCUCCCU	21	0.571429	196	221	-59.33
mdm-miR319b	UUGGACUGAAGGGAGCUCCCU	21	0.571429	196	221	-54.22
mdm-miR319c	AUCCAACGAAGCAGGAGCUGA	21	0.52381	1489	1628	-89.77
mdm-miR3627a	UCGCAGGAGAGAUGGCACUA	20	0.55	33	54	-38.6
mdm-miR3627b	UCGCAGGAGAGAUGGCACUA	20	0.55	33	54	-36.92
mdm-miR3627c	UCGCAGGAGAGAUGGCACUA	20	0.55	37	60	-50.8
mdm-miR390a	AAGCUCAGGAGGGAUAGCGCC	21	0.619048	3738	4947	-61.8
mdm-miR390b	AAGCUCAGGAGGGAUAGCGCC	21	0.619048	3739	4935	-51.1
mdm-miR390c	AAGCUCAGGAGGGAUAGCGCC	21	0.619048	3746	4942	-55.1
mdm-miR390d	AAGCUCAGGAGGGAUAGCGCC	21	0.619048	3746	4942	-51.4
mdm-miR390e	AAGCUCAGGAGGGAUAGCGCC	21	0.619048	3739	4935	-47.7
mdm-miR390f	AAGCUCAGGAGGGAUAGCGCC	21	0.619048	3739	4935	-47.7
mdm-miR391	UACGCAGGAGAGAUGACGCCG	21	0.619048	3011	4112	-53.2
mdm-miR393a	UCCAAAGGGAUCGCAUUGAUCU	22	0.454545	38	24	-57.3
mdm-miR393b	UCCAAAGGGAUCGCAUUGAUCU	22	0.454545	38	24	-63.6
mdm-miR393c	UCCAAAGGGAUCGCAUUGAUCU	22	0.454545	38	24	-63.6
mdm-miR393d	AUCAUGCGAUCCCUUCGGACG	21	0.571429	35	44	-63.6
mdm-miR393e	AUCAUGCGAUCCCUUCGGACG	21	0.571429	35	44	-63.6
mdm-miR393f	AUCAUGCGAUCCCUUCGGACG	21	0.571429	35	44	-57.3
mdm-miR394a	UUGGCAUUCUGUCCACCUCC	20	0.55	118	96	-80.3
mdm-miR394b	UUGGCAUUCUGUCCACCUCC	20	0.55	118	95	-89.1
mdm-miR395a	CUGAAGUGUUUGGGGGAACUC	21	0.52381	26	15	-46.2
mdm-miR395b	CUGAAGUGUUUGGGGGAACUC	21	0.52381	26	15	-62.9
mdm-miR395c	CUGAAGUGUUUGGGGGAACUC	21	0.52381	26	15	-60.8
mdm-miR395d	CUGAAGUGUUUGGGGGAACUC	21	0.52381	26	15	-55.4
mdm-miR395e	CUGAAGUGUUUGGGGGAACUC	21	0.52381	26	15	-60.8
mdm-miR395f	CUGAAGUGUUUGGGGGAACUC	21	0.52381	26	15	-60.8
mdm-miR395g	CUGAAGUGUUUGGGGGAACUC	21	0.52381	26	15	-57.46
mdm-miR395h	CUGAAGUGUUUGGGGGAACUC	21	0.52381	26	15	-46.1
mdm-miR395i	CUGAAGUGUUUGGGGGAACUC	21	0.52381	26	15	-50.3
mdm-miR396a	UUCCACAGCUUUCUUGAACAG	21	0.428571	152	107	-62.5
mdm-miR396b	UUCCACAGCUUUCUUGAACUG	21	0.428571	316	227	-66.3
mdm-miR396c	UUCCACAGCUUUCUUGAACUU	21	0.380952	115	147	-54.6
mdm-miR396d	UUCCACAGCUUUCUUGAACUU	21	0.380952	115	147	-50.6
mdm-miR396e	UUCCACAGCUUUCUUGAACUU	21	0.380952	115	147	-54.6
mdm-miR396f	UUCCACGGCUUUCUUGAACUG	21	0.47619	108	86	-53.4
mdm-miR396g	UUCCACGGCUUUCUUGAACUG	21	0.47619	107	85	-52.3
mdm-miR397a	UUGAGUGCAGCGUUGAUGAAA	21	0.428571	85	178	-41.7
mdm-miR397a	UUGAGUGCAGCGUUGAUGAAA	21	0.428571	85	178	-41.7
mdm-miR397b	UUGAGUGCAGCGUUGAUGAAA	21	0.428571	85	178	-55.2
mdm-miR398a	UGUGUUCUCAGGUCACCCCUU	21	0.52381	3	6	-58.4
mdm-miR398b	UGUGUUCUCAGGUCGCCCCUG	21	0.619048	10	15	-55.82
mdm-miR398c	UGUGUUCUCAGGUCGCCCCUG	21	0.619048	10	15	-66
mdm-miR399a	UGCCAAAGGAGAAUUGCCCUG	21	0.52381	1	4	-55.4
mdm-miR399b	UGCCAAAGGAGAAUUGCCCUG	21	0.52381	1	4	-49.4
mdm-miR399c	UGCCAAAGGAGAAUUGCCCUG	21	0.52381	1	4	-45.4
mdm-miR399d	UGCCAAAGGAGAGUUGCCCUA	21	0.52381	1	0	-68.5
mdm-miR399e	UGCCAAAGGAGAUUUGCUCGG	21	0.52381	74	24	-49.55
mdm-miR399f	UGCCAAAGGAGAUUUGCUCGG	21	0.52381	74	24	-49.33
mdm-miR399g	UGCCAAAGGAGAUUUGCUCGG	21	0.52381	74	24	-65.43
mdm-miR399h	UGCCAAAGGAGAUUUGCUCGG	21	0.52381	74	24	-58.43
mdm-miR399i	UGCCAAAGGAGAGUUGCCCUG	21	0.571429	23	16	-46.8
mdm-miR399j	UGCCAAAGGAGAGUUGCCCUG	21	0.571429	23	16	-50.6
mdm-miR403a	UUAGAUUCACGCACAAACUCG	21	0.428571	55	45	-44.29
mdm-miR403b	UUAGAUUCACGCACAAACUCG	21	0.428571	55	45	-42.97
mdm-miR408a	AUGCACUGCCUCUUCCCUGGC	21	0.619048	21	33	-70.1
mdm-miR408b	ACAGGGAAGAGGUAGAGCAUG	21	0.52381	1249	2623	-58.5
mdm-miR408c	ACAGGGAAGAGGUAGAGCAUG	21	0.52381	1283	2697	-69
mdm-miR408d	ACAGGGAAGAGGUAGAGCAUG	21	0.52381	1249	2623	-58.5
mdm-miR477	ACUCUCCCUCAAGAGCUUCUC	21	0.52381	0	1	-55.42
mdm-miR477b	ACUCUCCCUCAAGGGCUUCGAC	22	0.590909	1	3	-49.42
mdm-miR482a-3p	UUCCCAAGCCCGCCCAUUCCUA	22	0.590909	2634	2646	-61.2
mdm-miR482a-5p	AGGAAUGGGCUGUUUGGGAAGA	22	0.5	65412	83129	-48.8
mdm-miR482b	UCUUUCCUAUCCCUCCCAUUCC	22	0.5	21	21	-45.9
mdm-miR482c	UCUUUCCUAACCCUCCCAUUCC	22	0.5	55	112	-54.66
mdm-miR482d	AAUGGAAGGGUAGGAAAGAAG	21	0.428571	7292	6632	-45.9
mdm-miR5225a	UCUGUCGAAGGUGAGAUGGUGC	22	0.545455	31	12	-62.11
mdm-miR5225b	UCUGUCGAAGGUGAGAUGGUGC	22	0.545455	31	12	-62.11
mdm-miR5225c	UCUGUCGUGGGUGAGAUGGUGC	22	0.590909	107	1474	-51.3
mdm-miR535a	UGACAACGAGAGAGAGCACGC	21	0.571429	1476	1776	-48
mdm-miR535b	UGACAAGGAGAGAGAGCACGC	21	0.571429	521	521	-61.4
mdm-miR535c	UGACAAGGAGAGAGAGCACGC	21	0.571429	520	519	-55.4
mdm-miR535d	UGACGACGAGAGAGAGCACGC	21	0.619048	20567	16551	-55.7
mdm-miR7120a	UGUUAUAUUGUCAGAUUGUCA	21	0.285714	1125	1093	-101.2
mdm-miR7120b	UGUUAUAUUGUCAGAUUGUCA	21	0.285714	1125	1093	-101.2
mdm-miR7121a	UCCUCUUGGUGAUCGCCCUGU	21	0.571429	2203	1887	-50.9
mdm-miR7121b	UCCUCUUGGUGAUCGCCCUGU	21	0.571429	2203	1887	-72.7
mdm-miR7121c	UCCUCUUGGUGAUCGCCCUGU	21	0.571429	2192	1879	-72.2
mdm-miR7121d	UCCUCUUGGUGAUCGCCCUGC	21	0.619048	2398	2190	-67.8
mdm-miR7121e	UCCUCUUGGUGAUCGCCCUGC	21	0.619048	2398	2190	-67.8
mdm-miR7121f	UCCUCUUGGUGAUCGCCCUGC	21	0.619048	2396	2190	-40.01
mdm-miR7121g	UCCUCUUGGUGAUCGCCCUGC	21	0.619048	2408	2197	-46.5
mdm-miR7121h	UCCUCUUGGUGAUCGCCCUGC	21	0.619048	2398	2190	-67.8
mdm-miR7122a	UUAUACAGAGAAAUCACGGUCG	22	0.409091	5714	5373	-45.33
mdm-miR7122b	UUAUACAGAGAAAUCACGGUCG	22	0.409091	5714	5373	-45.33
mdm-miR7123a	AAGAGCGGGAUGUGUAAAAGG	21	0.47619	0	0	-69.9	no found
mdm-miR7123b	AAGAGCGGGAUGUGUAAAAGG	21	0.47619	0	0	-69.9	no found
mdm-miR7124a	CACCAAUAUCAACUUUAUUUG	21	0.285714	109	68	-86.8
mdm-miR7124b	CACCAAUAUCAACUUUAUUUG	21	0.285714	109	68	-109
mdm-miR7125	CGAACUUAUUGCAACUAGCUU	21	0.380952	21	91	-43.1
mdm-miR7126	AAAGUAUCAAGGAGCGCAAAG	21	0.428571	286	243	-67.7
mdm-miR7127a	AUACUCAUCGAAUUUGUCAUA	21	0.285714	22	27	-56.35
mdm-miR7127b	AUACUCAUCGAAUUUGUCAUA	21	0.285714	22	27	-53.25
mdm-miR7128	AUCAUUAACACUUAAUAACGA	21	0.238095	0	0	-50.7	no found
mdm-miR827	UUAGAUGACCAUCAACGAACA	21	0.380952	174	141	-66
mdm-miR828a	UCUUGCUCAAAUGAGUAUUCCA	22	0.363636	2	3	-66.7
mdm-miR828b	UCUUGCUCAAAUGAGUAUUCCA	22	0.363636	2	3	-73.4
mdm-miR858	UUCGUUGUCUGUUCGACCUGA	21	0.47619	65	38	-245.59

## Sheet: Table S4
Table S4 Character of novel miRNA
Novel_miRNA_name	Novel_miRNA_sequence	Length(nt)	GC %	CF counts	YF counts	Arm	Precursor_miRNA_Location	MFE
mdm-novel_miR399a	CUGCCAAAGGAGAUCUGCUCAG	22	0.545455	0	9	3	MDC009537.404:13881:13983:-	-32.1
mdm-novel_miR159a	CUUGGAUUGAAGGGAGCUCCA	21	0.52381	7	8	3	MDC026449.10:310:502:-	-96.1
mdm-novel_miR160a	GCGUACAGGGAGCCAAGCAUA	21	0.571429	17	0	5	MDC007410.361:3606:3712:+	-50.8
mdm-novel_miR166a	UUGGAUCAGGCUUCAUUCCCC	21	0.52381	76	42	3	MDC013149.567:11232:11317:-	-42.1
mdm-novel_miR169a	UAGCCAGGGAUGACUUGCCU	20	0.55	33	19	5	MDC015971.68:4438:4571:+	-41
mdm-novel_miR171a	AGGUAUUGGCGCGCCUCAAUU	21	0.52381	13	11	5	MDC015454.116:3750:3856:+	-44.5
mdm-novel_miR319a	AUCCAACGAAGCAGGAGCCGA	21	0.571429	736	0	5	MDC004434.326:8794:8917:+	-45.4
mdm-novel_miR319b	UGAUCCAACGAAGCAGGAGCCGA	23	0.565217	0	624	5	MDC004434.326:8804:8907:+	-40.6
mdm-novel_miR319c	AGCUGCCGACUCAUUCAUUCA	21	0.47619	71	0	5	MDC002990.685:6879:6999:+	-41.5
mdm-novel_miR393a	AUCAUGCUAUCCCUUUGGAUU	21	0.380952	54	38	5	MDC012340.117:7908:8006:+	-49.3
mdm-novel_miR399b	GUGCCAAAGGAGAUCUGCUCAG	22	0.5	0	9	3	MDC021118.112:2674:2815:-	-49.2
novel_mir_1	AGGAGAAGAAAGAGCGGGGGCCU	23	0.608696	10	11	5	MDC000020.209:6949:7048:-	-35
novel_mir_10	AGAGAUGGAAAAUGACUCGGA	21	0.428571	6	0	3	MDC000319.338:2872:2985:-	-23.8
novel_mir_100	AGGUGAAUGGAUAGUGUGGAC	21	0.47619	5	0	5	MDC006794.321:6150:6425:+	-36.69
novel_mir_101	AGGGAUAGGUAAACACAAGUUCC	23	0.434783	5	0	5	MDC006802.553:12945:13122:+	-18.2
novel_mir_102	CAGACUUGGUGGAUUAGGAGA	21	0.47619	13	0	3	MDC006922.133:20497:20663:-	-75.9
novel_mir_103	UAGUAUAAGUGGGAGCCUCGCG	22	0.545455	284	762	3	MDC007014.129:665:1008:+	-103.8
novel_mir_104	AGAAGACACGUAGAUAAUAGAUA	23	0.304348	8	14	3	MDC007024.206:2189:2294:+	-24
novel_mir_105	GAACUCGAAUGGACGAACGACGA	23	0.521739	11	0	3	MDC007061.249:1888:2205:+	-63.6
novel_mir_106	AGAACUAAGUGGAACCGCCAA	21	0.47619	10	0	3	MDC007177.155:1770:1913:-	-56.7
novel_mir_107	AUUUAAUAGGUGUCAGACAUUCA	23	0.304348	10	0	3	MDC007221.462:13749:13846:+	-46
novel_mir_108	GGCAGUUGUCCUUCGGCUAAUC	22	0.545455	15	0	3	MDC007341.182:6600:6738:-	-49.7
novel_mir_109	UCUGAUCAUAAGCACAAAACUCA	23	0.347826	6	0	3	MDC007350.500:199:486:+	-99.1
novel_mir_11	AUGGGCUACUCAUGAGGAUCUCA	23	0.478261	5	0	3	MDC000412.413:23045:23208:+	-53.9
novel_mir_110	AAGGGCUCGUUUGGAUGUGCUA	22	0.5	10	0	5	MDC007376.471:918:1039:+	-37
novel_mir_112	AAGUURGGUGUAAAAAUAGGUUA	23	0.26087	6	11	5	MDC007429.367:23891:24167:+	-52.9
novel_mir_113	UUGAUUGUGGCCACGAGCAGGGU	23	0.565217	11	0	3	MDC007595.144:3397:3652:-	-63.6
novel_mir_114	AGAGGCGGUUGUGUGAGAGAUCA	23	0.521739	13	22	5	MDC007612.520:4774:4876:+	-29
novel_mir_115	UUAUAGGUGAGAAAAUGACGGUA	23	0.347826	10	0	3	MDC007620.391:7150:7500:+	-76.2
novel_mir_116	UAAGUUGAUUUUUGGACGUGCUA	23	0.347826	14	0	5	MDC007651.256:15123:15454:-	-46.5
novel_mir_117	UCAAGAUAAGUGUAGUCCGCAUA	23	0.391304	11	0	3	MDC007678.302:3752:4036:-	-57.4
novel_mir_118	AUGAUUGGAACGCAGAUGAUACA	23	0.391304	10	0	3	MDC007679.713:5743:6022:-	-56.7
novel_mir_119	ACUUGUAUCAGGUGGUGUUCUCA	23	0.434783	6	0	5	MDC007681.179:19283:19425:-	-54.7
novel_mir_12	UUCAAAAAUUUCUCGUCGUUA	21	0.285714	40	0	3	MDC000490.862:61860:62026:-	-70.1
novel_mir_120	AAAUGGAUCAAUAAGAAGGGCUA	23	0.347826	8	0	5	MDC007928.205:10920:11142:-	-57.4
novel_mir_121	GGAAGAGCAGGAACAAGCAAG	21	0.52381	38	0	3	MDC007946.169:507:685:-	-50.2
novel_mir_122	AAUUGACGUUAAACUGUGAGGUA	23	0.347826	349	475	3	MDC008043.242:16036:16403:-	-75.3
novel_mir_123	UGGAGGAGGGAGCAAAUCUUG	21	0.52381	11	0	5	MDC008142.156:1204:1564:-	-193.3
novel_mir_124	AGGCGAUGAAGAAGAAAACA	20	0.4	6	0	3	MDC008407.219:1284:1411:+	-24.4
novel_mir_125	CAAGGUGGAGAUUGUUGGAUUUA	23	0.391304	7	0	3	MDC008471.150:41990:42107:+	-28.3
novel_mir_126	UAAGAGGAGGGAGAGUUCGGCUA	23	0.521739	6	0	3	MDC008511.144:8454:8747:+	-59.7
novel_mir_127	UCAGAUGGUAGAAAGGAUGCAA	22	0.409091	564	628	5	MDC008553.329:1656:1841:-	-73.8
novel_mir_128	GCAUGCUCGCUACUAUCUGAAG	22	0.5	8	0	5	MDC008553.506:5435:5612:+	-50.3
novel_mir_129	CACUAGUGGAAUGUUAGACGGU	22	0.454545	266	567	5	MDC008564.254:6367:6726:-	-250.5
novel_mir_13	CUAAGGGGUAGAAGAGUGGGCUA	23	0.521739	8	0	3	MDC000510.458:5853:6213:-	-77.6
novel_mir_130	AGGGAUUGUUGUGUUAGGUUAG	22	0.409091	13	0	5	MDC008564.254:7312:7401:-	-21.9
novel_mir_131	GAAUGUUUUUGAGUCGUAGGAU	22	0.363636	7	0	5	MDC008731.613:15465:15683:-	-43.2
novel_mir_132	AUCAAACAAURRGGACCCUUGA	22	0.363636	20	0	5	MDC008810.389:1203:1339:-	-35.5
novel_mir_133	AGGAGACUUCUAAAAGUGGGACA	23	0.434783	11	9	5	MDC008865.354:1706:1837:+	-56.8
novel_mir_134	AUGAGGGUACUCAUAUUGAUCGG	23	0.434783	7	0	3	MDC009028.742:6757:6914:-	-28.5
novel_mir_135	CGGCGACGGCAACAGCGAAUG	21	0.666667	11	0	5	MDC009105.153:1974:2100:+	-74.7
novel_mir_136	GAUGGAUAACCGUAGCUUGCCA	22	0.5	10	0	5	MDC009163.424:649:770:+	-33
novel_mir_137	ACGAAGGUGAGUGUAGAUGGUUA	23	0.434783	8	8	5	MDC009271.332:2289:2369:-	-18.8
novel_mir_138	GUUUUGAGAGUACGGAAUAUAUA	23	0.304348	8	0	5	MDC009363.243:4891:5204:-	-51.8
novel_mir_139	AAGGGAUGGAUAAUUGUGGCUUA	23	0.391304	7	0	5	MDC009381.485:673:981:+	-72.9
novel_mir_14	AAUGGGCUAGCAAUAAUGUGGUA	23	0.391304	12	19	3	MDC000535.292:13796:14005:-	-32.7
novel_mir_140	UGAAAAUCCAACGGCUAUAAUUA	23	0.304348	11	0	5	MDC009501.246:14177:14265:+	-52.2
novel_mir_141	AAUUAGGCUGGCAUUAGACAA	21	0.380952	22	0	3	MDC009589.310:3096:3343:+	-112.8
novel_mir_142	ACAACUAGAUGGUAAGUGUAGCA	23	0.391304	5	0	3	MDC009628.274:8063:8205:+	-33.2
novel_mir_143	CGGGUCAACAGUUCGACUGGCA	22	0.590909	10	36	3	MDC009645.286:1927:2015:+	-39.1
novel_mir_144	AGAAGACGAAGAACGGGAGGAUA	23	0.478261	6	0	5	MDC009673.267:2533:2897:-	-80.6
novel_mir_145	AGGAUUGGAAACAGACCGCGA	21	0.52381	6	0	3	MDC009685.334:10686:10943:+	-44.7
novel_mir_146	UUGGAUAAAAAUUGAACGGCC	21	0.380952	19	0	3	MDC009705.84:3022:3129:+	-45.3
novel_mir_147	UUCACCAGGAACAAGCAKAAC	21	0.428571	12	0	5	MDC009731.336:4651:4771:-	-47.1
novel_mir_148	AACAUAGUCCUGAUACCACAA	21	0.380952	6	20	3	MDC009780.211:2066:2169:+	-30.4
novel_mir_149	AACGGAAUGUCUUGAAUUGGCUA	23	0.391304	29	28	5	MDC009907.294:15383:15725:+	-73
novel_mir_15	AGUUCGAACUCCGUCGGCUUCCU	23	0.565217	23	0	3	MDC000737.216:5877:5950:+	-21.2
novel_mir_150	AAUGAUACGGAGUAUGGAAGAUA	23	0.347826	5	0	3	MDC010014.146:7464:7545:+	-32.1
novel_mir_151	UCCUAGACACCAGACGAGCCA	21	0.571429	5	7	3	MDC010071.398:23285:23387:-	-46.7
novel_mir_152	UGGACAGCCGAAUACUCCUAA	21	0.47619	7	6	5	MDC010083.189:972:1243:-	-103.5
novel_mir_153	UUUGGAGUCGUUUGUACAUAA	21	0.333333	5	6	5	MDC010096.455:6146:6440:+	-54.8
novel_mir_154	AUGGACUGUUAAAUUUAAGGGUA	23	0.304348	44	50	5	MDC010148.582:43:195:+	-21.2
novel_mir_155	AGAGGUUUUAGGCUCGAUUCUCA	23	0.434783	18	0	5	MDC010150.213:22433:22551:-	-31.9
novel_mir_156	UGAAUUCACAUAUUCGACGGA	21	0.380952	8	7	5	MDC010358.404:12911:13038:-	-42.6
novel_mir_157	GAAAUUUGAUCAAAUGGCUAAAG	23	0.304348	10	0	5	MDC010382.392:7284:7379:+	-43.4
novel_mir_158	AUAAAUGAAUUUUUUGUCGGAUA	23	0.217391	6	0	3	MDC010456.501:1723:1796:-	-22.5
novel_mir_159	AAGUUAGGUGUAGAAAUAGGUUA	23	0.304348	13	26	3	MDC010482.535:878:1172:-	-56.1
novel_mir_16	UGUGUUGUGAAUUGUUUUGGCUA	23	0.347826	28	41	3	MDC000742.358:1509:1668:+	-28.4
novel_mir_160	AGGAGAGGCUGAUACUUGACUAA	23	0.434783	8	5	3	MDC010504.258:7630:7786:-	-22.9
novel_mir_161	CUCUGGUGGAUCGUUGGAAAUU	22	0.454545	5	0	5	MDC010588.489:1797:2137:+	-72.8
novel_mir_162	UAAAGUUGUAUUGUAAUGCGG	21	0.333333	10	8	5	MDC010595.272:1421:1563:+	-24.2
novel_mir_163	AAAUUGGGUGUAGAAAGAGGUUA	23	0.347826	6	8	5	MDC010597.444:2273:2395:+	-18.3
novel_mir_164	GCGUUCACGAGGUCGACGGGAGA	23	0.652174	11	0	5	MDC010597.449:11754:11837:-	-29.6
novel_mir_165	GGAUAAAAUUUCAACGGCCUGAU	23	0.391304	10	0	3	MDC010620.299:19132:19249:+	-46.8
novel_mir_166	GAGGGCAAUGCGUGAGGCUGG	21	0.666667	43	84	3	MDC010817.271:7455:7527:-	-25.7
novel_mir_167	CAAGGUGGUGGGACAUCGGUU	21	0.571429	145	173	3	MDC010817.271:25413:25491:-	-26.1
novel_mir_168	AAAUUUGAUCUAAUGGCUAAAAU	23	0.217391	18	0	5	MDC010913.576:4986:5079:-	-38.4
novel_mir_169	UGGCGUGCAUAUCGGAUCAGACA	23	0.521739	11	0	5	MDC010931.282:130:215:+	-34.4
novel_mir_17	UCCGCUGUAGCACAUAAAUUGGA	23	0.434783	50	52	3	MDC000749.162:387:562:+	-26
novel_mir_170	GAUGAAUGGCUAAGACGUGAGAA	23	0.434783	18	0	3	MDC011080.262:213:335:+	-31.2
novel_mir_171	UCUGAUAAAGAACGGARGUCCUA	23	0.391304	14	0	3	MDC011146.322:11901:12081:-	-37.3
novel_mir_172	UUUGGACAACUGUGGAUAUGG	21	0.428571	14	7	3	MDC011363.596:5254:5458:-	-37
novel_mir_173	GCGGAUUGGGUCCACAAGUCGG	22	0.636364	5	11	5	MDC011639.370:2682:2774:-	-30
novel_mir_174	CCGUGCAGGUUCGACAAUGAUC	22	0.545455	11	0	5	MDC011666.187:7:341:+	-102
novel_mir_175	ACAAAGUAGAUGAGAAGGGGCCA	23	0.478261	6	0	5	MDC011712.189:12703:12819:-	-25.4
novel_mir_176	UUUUAAAAUGACUGAAGGCGC	21	0.380952	5	0	5	MDC011797.196:7674:7811:-	-62.6
novel_mir_177	UGAAUCCAGCUGCUCUAGACACA	23	0.478261	9	0	3	MDC011857.111:18080:18263:-	-43.1
novel_mir_178	UGACUGUCAACCGUUGAUGCAUA	23	0.434783	58	30	5	MDC012083.369:4159:4277:-	-25.9
novel_mir_179	UCACUUGGAAUGGGAAUUGAGGC	23	0.478261	8	0	3	MDC012202.195:317:554:+	-62.2
novel_mir_18	CGAAGGUGUAGCAAGAUCAGGUA	23	0.478261	9	11	5	MDC001073.487:815:1028:-	-69.4
novel_mir_180	CGCCGGUGUGAGGAUCGACUGA	22	0	20	29	5	MDC012210.295:13211:13354:-	-75.2
novel_mir_181	UGUUUGUAAUCGUUGGAUCAAAU	23	0.304348	15	0	5	MDC012282.650:998:1286:+	-65.4
novel_mir_183	GCGCUGAAAGAGAAUAUGGCAU	22	0.454545	10	0	5	MDC012347.273:2218:2339:-	-59.6
novel_mir_184	UUUGUCACUUAGUAUUACGGUUU	23	0.304348	5	6	3	MDC012409.392:3209:3368:-	-30.2
novel_mir_185	AAAGUUGAUAGGCCAGUUGGACA	23	0.434783	15	9	5	MDC012409.399:9727:10067:-	-71.7
novel_mir_186	CCUGAGCUUAAGAAGAUGAUC	21	0.428571	218	0	5	MDC012597.1570:6410:6599:+	-64.9
novel_mir_187	CACGUGUGUGUGGUAGUUAUGAA	23	0.434783	9	0	5	MDC012597.1632:12310:12388:+	-48.2
novel_mir_188	UCAAAUUUCAAUGACUCGGAU	21	0.333333	26	0	3	MDC012644.217:10511:10619:-	-28.1
novel_mir_189	UUCCUCCAAAUGUUGUCGGAAU	22	0.409091	8	0	3	MDC012675.488:15962:16178:+	-48.3
novel_mir_19	UCUUGUUUGUAGCCGUUGGAUCA	23	0.434783	19	0	3	MDC001089.485:653:735:+	-33.5
novel_mir_190	AAAUUUGAUCUAACGACUAAAAU	23	0.217391	17	0	5	MDC012683.323:2175:2266:-	-29.3
novel_mir_191	UAUUUCUGAAACUGAACACGGAU	23	0.347826	8	0	5	MDC012732.225:100:360:+	-62.2
novel_mir_192	AAAUUUGAUCAAACGACUAAAAU	23	0.217391	10	9	5	MDC012826.226:1401:1515:+	-29
novel_mir_193	AUGUGAGAAUGUGAGGACAAAGU	23	0.391304	10	11	5	MDC012832.884:5075:5171:-	-24.2
novel_mir_194	UUCUAAUGUGAUCGCACAGCC	21	0.47619	19	0	3	MDC012834.320:60:288:-	-142.5
novel_mir_195	UGUUGAUCUCUAGAAUCCGGACA	23	0.434783	5	0	3	MDC012953.213:1681:1860:-	-49.5
novel_mir_197	AAAGUUCAUAGUAGAAAUUGGCA	23	0.304348	5	0	5	MDC013163.208:11181:11449:+	-42.5
novel_mir_198	AUGGCUAGCAAUGAUGUGGUUCA	23	0.434783	9	0	3	MDC013171.309:758:1077:-	-39.1
novel_mir_199	UAGACUGUAGUGCUAAGUGGCUA	23	0.434783	11	0	3	MDC013187.208:2853:3119:+	-49
novel_mir_2	UGUGUUGUGAAUUGUUUUGGCUG	23	0.391304	8	0	5	MDC000061.381:17649:17943:+	-68.7
novel_mir_20	UUUUGAUCCAACGGUUACAAACA	23	0.347826	10	0	5	MDC001104.366:10070:10162:+	-32.9
novel_mir_200	GUGACGGGAAUACAAGUGGUACA	23	0.478261	13	0	5	MDC013206.221:16406:16564:+	-39
novel_mir_201	GCUCGAAAUAGAGUGAUCCGGAG	23	0.521739	8	0	3	MDC013272.255:3800:3889:-	-23.3
novel_mir_202	ACUUAGUACUGUGGUCUAUUGGU	23	0.391304	15	0	3	MDC013304.239:27654:27950:+	-66.37
novel_mir_203	UGGUUUUCUUCCUGUUCGUCAU	22	0.409091	11	7	5	MDC013355.345:9890:10030:+	-48.4
novel_mir_204	AGGUGGCAGAAAAUUCAUGAAGA	23	0.391304	12	0	3	MDC013426.257:766:888:+	-41.3
novel_mir_205	AGAACACGGGAUGGUACACUCCA	23	0.521739	59	0	5	MDC013522.351:8649:8776:+	-34.5
novel_mir_206	AAGCACUUCCAAACGAGCUCAUA	23	0.434783	6	0	3	MDC013539.79:7340:7557:-	-48.8
novel_mir_207	GGACUUGUUUGGAUGUGCUUUUA	23	0.391304	13	0	5	MDC013551.173:8614:8888:-	-87.8
novel_mir_208	UCUCGAGGCUCAUGGUUACGGUU	23	0.521739	9	29	3	MDC013644.394:1266:1359:-	-30.1
novel_mir_209	CGGAUAUUUACUGGCGGAUAUCA	23	0.434783	6	0	5	MDC013704.618:3362:3706:-	-52.7
novel_mir_21	UAUGUUUGCAUAGAUCAUUUGU	22	0.272727	7	9	5	MDC001133.170:521:729:+	-52.7
novel_mir_210	AUUUGUAUCGUCACGGUUAAGUC	23	0.391304	7	0	5	MDC013711.212:8551:8652:+	-34.2
novel_mir_211	CGAAGAUUGCACAGUUGCUGGG	22	0.545455	8	0	5	MDC013766.281:9127:9275:+	-44.5
novel_mir_212	AUACGAUGUAUGAUGAACGGAUA	23	0.347826	20	0	3	MDC013834.536:969:1101:-	-34.2
novel_mir_213	CAAUUGGGAUUGGGCGUUUGA	21	0.47619	510	651	5	MDC013842.248:8750:9015:-	-64.1
novel_mir_214	GUACGAUGUAUGAUAAAUGGACA	23	0.347826	6	0	3	MDC013858.434:4347:4427:-	-28.6
novel_mir_215	GAGACUGAUCGAGUAGUGGGUU	22	0.5	37	65	5	MDC013915.205:15269:15592:-	-78.9
novel_mir_216	CGAAAGUGGGAAGGCAGACAAU	22	0.5	22	0	3	MDC013994.154:15535:15634:-	-57.3
novel_mir_217	GAAAGAGACUGUCAUGGCAAUUA	23	0.391304	5	0	3	MDC014004.305:2890:3253:+	-82.5
novel_mir_218	AGGAGAAGGGGGUGGGGAAGACA	23	0.608696	6	0	3	MDC014019.392:4096:4396:+	-71.5
novel_mir_219	CUGUUGGAUUGUGCAGGUGGUUA	23	0.478261	11	0	5	MDC014036.286:3053:3206:+	-37.6
novel_mir_22	UAGGCGUAGAUAGACCGUGGG	21	0.571429	609	800	5	MDC001144.324:11566:11760:-	-59
novel_mir_220	UCAAUUCAUUCGAUCUGACGGUA	23	0.391304	7	0	3	MDC014106.275:630:982:+	-77.3
novel_mir_221	UCUCAUGUGACGGAUUAUGAAGU	23	0.391304	8	0	5	MDC014183.405:1433:1571:+	-32.2
novel_mir_222	UGUUGAAUUUUGAUACAACGGUU	23	0.304348	12	19	5	MDC015139.29:30387:30490:-	-33.5
novel_mir_223	GCAGGAGUGGCUGCUGAAUUGUU	23	0.521739	8	0	3	MDC015152.190:3968:4119:-	-97.1
novel_mir_224	CCCUCGGAUUGUUGGAUAUUA	21	0.428571	16	0	3	MDC015319.196:2674:2975:-	-58
novel_mir_225	GUUCCACGGGACGAAUUUUGGAU	23	0.478261	10	0	5	MDC015340.304:21918:21992:-	-31.9
novel_mir_226	UUUGUGGACCCAACUCACGGA	21	0.52381	7	0	3	MDC015344.236:2433:2555:-	-27.2
novel_mir_227	GASGGGACGGGACGGAACGGGAA	23	0.652174	10	0	5	MDC015409.285:3884:4189:-	-126.4
novel_mir_228	GUAGACCAAGUGGGAGAAUGUUA	23	0.434783	6	9	5	MDC015449.269:2733:2814:-	-26.1
novel_mir_23	ACUUAACUGUGACCAUACAAACA	23	0.347826	5	0	3	MDC001204.811:11170:11292:-	-56.1
novel_mir_230	GCUGGCAGACAGAAGGAAUCAUA	23	0.478261	28	24	5	MDC015653.244:23677:23834:+	-21.4
novel_mir_231	GUUCCGUCCCGUCCCGUCCCACA	23	0.695652	13	0	5	MDC015952.75:6221:6576:-	-78.6
novel_mir_232	AACRGAAUGUCUUGAAUUGGCUA	23	0.347826	29	32	3	MDC015958.119:5402:5601:+	-43.2
novel_mir_234	ACUCAUUGGAUUGUUAAUGGUUA	23	0.304348	7	0	5	MDC015982.214:7070:7313:+	-50.4
novel_mir_235	CGUUGUUGAAGAUAUUGGCAA	21	0.380952	13	7	5	MDC016057.273:1095:1245:-	-21.5
novel_mir_236	UAUAUGGAGGGAAAUAUGGUG	21	0.380952	168	296	5	MDC016302.308:5211:5407:+	-73.5
novel_mir_237	UGUUUGUAGUUGUUGGAUCAAAU	23	0.304348	11	0	3	MDC016439.134:5191:5279:+	-22.2
novel_mir_238	UAGAUUGUAAUACUAAGUGGCUA	23	0.304348	12	0	5	MDC016577.226:20641:20798:-	-36
novel_mir_239	AGCCGAAAGGUGAUUACAAGACA	23	0.434783	23	0	3	MDC016600.82:863:1210:+	-80.2
novel_mir_24	UUUGGGAUCAAAAUUAAAGGA	21	0.285714	6	5	3	MDC001207.483:1863:2120:-	-81.2
novel_mir_240	AUUCGGCAUAUUUUGAUUCCUAU	23	0.304348	10	0	5	MDC016632.125:6241:6506:+	-79.7
novel_mir_241	UAGAAUUCUCUAGCAUGUGCAUA	23	0.347826	16	26	3	MDC016717.496:2351:2521:+	-44
novel_mir_242	CCCUCAACGCCCAAUCGGACC	21	0.666667	6	0	5	MDC016733.266:7405:7752:+	-130.3
novel_mir_243	AUCAAACGGCUACAAUUAUUAUA	23	0.26087	26	0	5	MDC016737.170:17457:17540:+	-24.1
novel_mir_244	AGGAUAAAGAUUGUGUGAUGGUA	23	0.347826	8	0	5	MDC016773.107:12829:13093:-	-53.6
novel_mir_245	UCUGAUUAUAAGCACGAARUUCU	23	0.304348	11	11	3	MDC016805.332:10813:11106:+	-111.6
novel_mir_246	GUGCGGUGAAGGUGGAUCGAA	21	0.571429	384	3767	5	MDC016906.203:781:1120:+	-80.1
novel_mir_247	UCUAUCCAUUUAGAGCUCGUUUA	23	0.347826	17	18	5	MDC016944.115:23570:23843:+	-60.6
novel_mir_248	GUCUUGUAAUCACCUUUCGGCUA	23	0.434783	10	9	5	MDC017041.172:2609:2701:-	-20.9
novel_mir_249	UUUGAGUGGAUUUGGAAGAA	20	0.35	8	11	5	MDC017130.228:13296:13397:+	-41.3
novel_mir_25	AAGUGUCAAAAGAUGAAGGGAUA	23	0.347826	6	0	5	MDC001259.310:5206:5529:-	-61.6
novel_mir_250	UCACUCGAGUGACGUUGUGGACA	23	0.521739	67	0	5	MDC017185.101:3319:3599:+	-74.5
novel_mir_251	AAACAACAUGGACCGUUGGAU	21	0.428571	9	0	5	MDC017218.188:2790:2921:+	-67.6
novel_mir_252	UGGUUGAGCUGUCUGAUGGUUU	22	0.454545	7	0	5	MDC017312.274:1367:1513:-	-38.6
novel_mir_253	UUGUCAGUGGGAUAGUGGGUUG	22	0.5	5	0	3	MDC017510.230:3787:4092:+	-58.5
novel_mir_254	UAGGGCAAGAAGAAUAGCACA	21	0.428571	11	0	5	MDC017514.205:9543:9644:+	-63.6
novel_mir_255	CAUUUGGCAUCUCUUUUUCGU	21	0.380952	72	0	5	MDC017550.46:24507:24593:-	-31.9
novel_mir_256	UUCGGCCUAAAUAUAUAAGAA	21	0.285714	61	29	3	MDC017846.167:209:337:-	-46.5
novel_mir_257	AGGUCUUAGGUUUGAUUCUCGCA	23	0.434783	10	9	5	MDC017931.274:11790:11887:-	-22.7
novel_mir_258	AUCAAGUGAUCCRGGCCUUCC	21	0.52381	11	0	5	MDC018015.77:6168:6403:+	-85.8
novel_mir_259	AGGUGACAAAAAAUAUAUGAAAA	23	0.217391	8	0	3	MDC018171.79:3741:3873:+	-25.2
novel_mir_26	CAAGUAAGUUGGUUGGGGUGGA	22	0.5	9	0	3	MDC001285.565:2177:2292:+	-42.3
novel_mir_260	AAGGAAUUGCAGAGAUAGGGAUU	23	0.391304	9	0	3	MDC018217.288:14363:14616:+	-38
novel_mir_261	ACAUAACAUGUGUAGAGAGUUUA	23	0.304348	11	0	5	MDC018262.284:14294:14378:+	-21.4
novel_mir_262	AGAGACCAAUCUGAAUGGCAAGU	23	0.434783	5	0	3	MDC018505.152:6700:6941:+	-51
novel_mir_263	AGAGAAAGAUGGAAAAGGACA	21	0.380952	7	0	5	MDC018851.414:11589:11688:-	-18.3
novel_mir_264	AACAUUAUUCGGCCGUUAUUU	21	0.333333	69	0	5	MDC018980.455:18943:19298:-	-84.5
novel_mir_265	AUGGACCAAAAUGAGGAGUUAUA	23	0.347826	6	0	3	MDC019012.381:13343:13539:-	-59.7
novel_mir_266	CUGAAUACAAAAUGUAGA	18	0.277778	11	0	5	MDC019073.244:1093:1332:+	-62.7
novel_mir_267	UUGUCGUAGUUAGAAUUGGCUU	22	0.363636	5	11	3	MDC019117.271:5982:6114:-	-72.4
novel_mir_268	GUACCACUCGUAUUCUCGUCACA	23	0.478261	15	0	5	MDC019239.313:857:1224:-	-61.4
novel_mir_269	UCAAAUUUCAAUGGUUCGGAU	21	0.333333	16	11	5	MDC019409.83:2757:2987:+	-76.7
novel_mir_27	CAUCAUCUUGUGGAUCGUAGGA	22	0.454545	27	48	5	MDC001285.566:3072:3194:+	-26.9
novel_mir_270	ACGGGACGGGACGGGACGGGACA	23	0.73913	227	594	3	MDC019425.245:9797:10026:-	-41.2
novel_mir_271	AUAGAACUCGAACGAUGCAGGUA	23	0.434783	7	0	5	MDC019657.65:1481:1617:-	-28.3
novel_mir_272	AUCAAAUUUUAACGAUCCRGAUA	23	0.26087	5	0	3	MDC019854.101:19870:19990:+	-18.6
novel_mir_273	ACUGAAAGUUUGGCACGGUAAUA	23	0.391304	5	0	5	MDC019915.30:5237:5313:-	-20.8
novel_mir_274	AAAGAAACGGCGUACCUUUCU	21	0.428571	315	264	3	MDC019953.123:10198:10400:+	-46.2
novel_mir_275	AAGAAGUUAUGGGCAUUGUAG	21	0.380952	16	27	3	MDC019964.499:20100:20204:-	-21.4
novel_mir_276	CUUUUCCACCAAUCAGAACUCA	22	0.409091	16	0	5	MDC020215.135:12907:13215:+	-200.65
novel_mir_277	UAGUUCUCACUGUAUUGGCAAU	22	0.363636	26	112	3	MDC020732.333:757:947:-	-44.5
novel_mir_278	AAGGGAUAAAGCAGCUUUUAA	21	0.333333	6	0	5	MDC020971.237:43974:44074:+	-21.8
novel_mir_279	UUGAGAUUGAACGCAGCAGACUU	23	0.434783	23	0	3	MDC020975.164:7912:8073:-	-29.6
novel_mir_28	UGGACUAAGGUUGAAUGGUGGUU	23	0.434783	6	13	3	MDC001315.773:34595:34697:-	-39.3
novel_mir_280	GAAUCAAGUGAUCCGGACCUUUA	23	0.434783	18	9	5	MDC021074.129:3619:3758:+	-35.1
novel_mir_281	AAUCGGGCGGCGGGCGCAGGC	21	0.809524	1236	5788	3	MDC021114.255:2790:2907:-	-59.3
novel_mir_282	UGGAUUCAAGUAGAGUACCAAAU	23	0.347826	39	0	3	MDC021232.383:11819:12176:-	-74.2
novel_mir_283	AAAAUCUAUCAAUAUCGUCGUUA	23	0.26087	9	0	5	MDC021671.130:5774:5913:+	-26.4
novel_mir_284	GAAGAAAGAUCGUAGGAAAGGC	22	0.454545	120	0	5	MDC021671.130:7320:7422:-	-21.4
novel_mir_285	AAGAUUGAAGAAACAGGUUAGUA	23	0.304348	7	0	3	MDC021851.323:756:970:+	-51.3
novel_mir_286	AGUGGUUUCGUCAAUACAGUCUA	23	0.391304	7	0	5	MDC021880.124:17719:18021:+	-58.2
novel_mir_287	ACAAAGAGUGAUCGUAUGGUUUA	23	0.347826	8	0	5	MDC022101.362:20018:20344:-	-44.2
novel_mir_288	GUGACUGAAACAUGAGUGGUAUA	23	0.391304	74	107	5	MDC022576.79:2035:2195:+	-51.7
novel_mir_289	UAGUCUUUUUGUUCGGACAUC	21	0.380952	10	8	5	MDC022659.316:23727:23824:+	-51.5
novel_mir_29	UUGAGAGAUGUGUGUGAAAGGUA	23	0.391304	8	0	3	MDC001331.668:2928:3044:+	-20.8
novel_mir_290	UCCAACUUUGGAUGGCUCAAG	21	0.47619	16	0	5	MDC022837.422:1006:1276:-	-65.2
novel_mir_291	UACUGUCACUUAGUACUACGGUC	23	0.434783	9	0	5	MDC023306.55:7112:7438:-	-63.9
novel_mir_292	CGGAAUUGGAUGUAAGCAGGA	21	0.47619	64	83	5	MDC023485.14:13085:13169:+	-50.1
novel_mir_293	AGGAUAAAKAUUGUGUGAUGGUA	23	0.304348	8	0	5	MDC024518.19:9564:9841:+	-38
novel_mir_294	GUAAGGGAAGGAGGUGGGCUU	21	0.571429	8	0	3	MDC025180.13:870:1006:-	-24.2
novel_mir_295	UCUGGGACGCAUGUGUGGAAACU	23	0.521739	10	0	3	MDC025558.29:7629:7991:-	-62.6
novel_mir_296	AAACUGAUAGACGAAGCAUUUCA	23	0.347826	58	47	3	MDC025732.25:25583:25676:-	-21.6
novel_mir_297	AGGGUGAUUACCAAGGGGAUG	21	0.52381	36	49	3	MDC025804.16:2771:2994:-	-102.7
novel_mir_298	ACGGGGAGCCGGCAUGGGGCCUA	23	0.73913	9	0	3	MDC026107.36:15025:15104:-	-28.9
novel_mir_3	AGGGUUCUGCACAGAUUGAGCUU	23	0.478261	6	0	3	MDC000127.654:2356:2487:-	-20.8
novel_mir_30	AGGGUGUAGUCUGCAGAAAGGGC	23	0.565217	8	0	3	MDC001362.399:6652:6852:-	-35.8
novel_mir_300	AUAGACUGUGCUGACGACAUA	21	0.428571	14	0	5	MDC029011.20:2462:2780:+	-45.6
novel_mir_301	UUUUAAAAUGAUUGAGAGCGC	21	0.333333	26	0	5	MDC031663.7:16925:17072:-	-60.7
novel_mir_302	UUUUAAAUAAUUGAAUCGGAU	21	0.190476	8	0	5	MDC034122.6:12940:13065:+	-56.7
novel_mir_303	AAAACUUGUGUGGGGCUUGGCUU	23	0.478261	9	0	3	MDC039013.9:34639:34897:+	-40.8
novel_mir_304	CGACGAUCGCUCGAGUGCUUGGA	23	0.608696	9	0	3	MDC039761.10:10728:10836:+	-21.8
novel_mir_305	UUCAAAUUAAUAGUAGUCGGAU	22	0.272727	14	0	3	MDC043161.11:25463:25696:-	-46.4
novel_mir_306	AGAUGUCUUAAGUUUGAUUCUCA	23	0.304348	0	6	5	MDC000157.406:34524:34736:-	-44.6
novel_mir_307	AGAGAUAGUUGGUAAGAAGAUUU	23	0.304348	0	9	5	MDC000231.280:14276:14541:-	-37.1
novel_mir_308	UGGAAAAGUGGGAGUAUUGGA	21	0.428571	0	40	3	MDC000327.335:2086:2276:-	-46.1
novel_mir_309	GAUACGACAUGUAAGAAGAGAUA	23	0.347826	0	7	3	MDC000411.280:2700:2853:-	-26.9
novel_mir_31	UCUGAUGAGGGCAUGCAGAAA	21	0.47619	98	197	5	MDC001422.319:2797:2869:+	-19.2
novel_mir_310	AGUGAAUAAUACGACGGUGGCUA	23	0.434783	0	6	3	MDC000631.153:20306:20665:+	-67.9
novel_mir_311	UCUACCAGCUGGAAGCACUUCAA	23	0.478261	0	6	3	MDC000665.236:211:282:+	-27
novel_mir_312	AGAGAACUAAAACAGCAAAGAUA	23	0.304348	0	20	3	MDC000681.46:30299:30604:-	-49.7
novel_mir_313	AGGAAAGGUGGAGAGAGACGACA	23	0.521739	0	8	3	MDC000715.309:2256:2534:+	-65.4
novel_mir_314	CCGGUAAGUUAGAAGAAUGGGUU	23	0.434783	0	11	5	MDC000727.571:2510:2621:+	-21.3
novel_mir_315	AGAGAAUUCUGUAAGAUAUGGUA	23	0.304348	0	10	3	MDC001089.453:3351:3567:+	-59.5
novel_mir_316	ACCUGUAAAACCACGACCGCAUU	23	0.478261	0	18	5	MDC001261.116:12845:13030:-	-44.5
novel_mir_317	GAGCUUGUUUGGAUGUGCUUUUA	23	0.391304	0	13	5	MDC001317.781:15454:15704:-	-61.6
novel_mir_318	AGGAAACUGAGACAUACACAGAA	23	0.391304	0	21	5	MDC001634.449:3380:3545:+	-35.3
novel_mir_319	AAAGAAAACAACGGACAUGAUUA	23	0.304348	0	7	5	MDC001645.308:19283:19413:+	-18
novel_mir_32	AGGUGGAUAACUGUGACUUGCUA	23	0.434783	5	0	3	MDC001635.617:42939:43249:+	-75.1
novel_mir_320	UUAAUUAUGUGUGUAAUAAUU	21	0.142857	0	11	5	MDC001716.95:7422:7672:+	-145.6
novel_mir_321	GGGAAUGAAGCCUGGUCCGAA	21	0.571429	0	13	3	MDC001760.86:7414:7702:+	-74.8
novel_mir_322	AAUAGUUCGGUUAGCAUGGUAUA	23	0.347826	0	19	3	MDC002026.332:3001:3121:+	-31.4
novel_mir_323	UGAAAUUUGAUUCAACGGCUU	21	0.333333	0	7	5	MDC002080.193:268:363:+	-35.2
novel_mir_324	GUGUGGAAGCUAGAAGAUUAUCA	23	0.391304	0	14	5	MDC002207.310:19316:19456:+	-35.2
novel_mir_325	AAUUUGGUAUUGAAUUCGUCAUU	23	0.26087	0	8	3	MDC002208.311:9020:9338:+	-49.8
novel_mir_326	UUUUCUAGGUUGUCAAUUUUU	21	0.238095	0	27	3	MDC002619.329:2017:2100:+	-19.5
novel_mir_327	UCUUAGUAGAAGAGAUCCGGAGA	23	0.434783	0	6	5	MDC002619.349:37140:37245:+	-19.5
novel_mir_328	AUGGGUGGCUGCUGCAUGUAU	21	0.52381	0	14	5	MDC002630.266:1717:1903:+	-52.6
novel_mir_329	GGCAAGUCGUCUCUGGCUACA	21	0.571429	0	9	5	MDC002922.166:173:411:-	-89
novel_mir_33	GGUGAAUCGCACGAUGGUGGCCA	23	0.608696	7	9	5	MDC001660.438:4877:4990:+	-25.7
novel_mir_330	CCUCGAGGCAUGGAAAGAGCA	21	0.571429	0	42	5	MDC002936.324:4315:4638:-	-70.5
novel_mir_331	UGUGAAUGAUGCGGGAGAUAA	21	0.428571	0	123	5	MDC002990.685:6879:6999:+	-41.5
novel_mir_332	AUAUGGACAGGAAAUUAAGGUUA	23	0.304348	0	9	3	MDC003895.180:5655:5859:+	-43.9
novel_mir_333	GAUGAAGGCGGUAUGUUUCUCUA	23	0.434783	0	5	5	MDC003930.674:2535:2866:+	-84.6
novel_mir_334	AUUUGUAACCGUUKGAUCAAAAU	23	0.26087	0	16	3	MDC003953.308:5039:5130:+	-27.5
novel_mir_335	CAUGAACUGGACAUUGUGAUUUA	23	0.347826	0	11	5	MDC004102.352:44422:44531:-	-27.8
novel_mir_336	AGGAGACUAUCUGAAACUGCUUA	23	0.391304	0	33	3	MDC004151.286:662:834:-	-27.8
novel_mir_337	AAAUGCUAAGAAGACUCUCA	20	0.35	0	12	5	MDC004173.279:1401:1584:+	-75.6
novel_mir_338	UACAAGGUCAAGAAGAAGGGA	21	0.428571	0	30	3	MDC004351.281:6449:6676:+	-57.5
novel_mir_339	CAGAAUGAGGAUAAUGUAUUGG	22	0.363636	0	7	3	MDC004356.243:8550:8682:-	-23.3
novel_mir_34	CUAAUGACAUUAUAGACGACA	21	0.333333	1521	950	5	MDC001716.95:7444:7650:-	-117.3
novel_mir_341	GAAGAGGAAAGAAGAUGAAGAUA	23	0.347826	0	10	3	MDC004531.402:22296:22402:+	-32.4
novel_mir_342	UCUGUUGAGAUCCGAGGUAA	20	0.45	0	10	5	MDC004547.485:19841:20025:-	-36.3
novel_mir_343	GAGUGAAUGAGUCGGCAGCUA	21	0.52381	0	11	3	MDC005081.699:3626:3870:+	-57.3
novel_mir_344	AAUCUUGAUCAAGGAGGCGGACA	23	0.478261	0	10	5	MDC005088.472:29980:30056:+	-20.6
novel_mir_345	UAUCUUGAGUUGGUAGUCUGUCA	23	0.391304	0	6	5	MDC005280.634:1586:1919:-	-74.7
novel_mir_346	ACUUGCGUGACGAAUAGGGGACA	23	0.521739	0	7	5	MDC005301.321:1926:1998:-	-25.4
novel_mir_347	UCAUGACUGAAAUUUCGGAGA	21	0.380952	0	8	3	MDC005320.543:1133:1294:+	-64.4
novel_mir_348	UAUUAUGACACGUGGAGCAC	20	0.45	0	9	3	MDC005674.253:10754:10856:-	-44.3
novel_mir_349	AUGCGAGAUUGAGAAGGAAGCUA	23	0.434783	0	9	5	MDC005717.683:2371:2649:+	-60.9
novel_mir_35	AGACCGUAGUUUUAAGUGGCAUA	23	0.391304	7	6	5	MDC001739.268:25257:25388:-	-21.6
novel_mir_350	AAGGAGAAAUAGAAUGUGUGGUU	23	0.347826	0	8	5	MDC005763.367:9573:9676:+	-22.3
novel_mir_351	UUUCUCUGAGCUCGAAAAUGGUG	23	0.434783	0	9	5	MDC005930.412:8834:9141:-	-52.5
novel_mir_352	ACUAAAGGGUGGGGAAKUAGGUU	23	0.434783	0	16	5	MDC005990.456:82:205:+	-23.5
novel_mir_353	UACCUGGAAGUAGAUUAAAGACA	23	0.347826	0	6	5	MDC006372.339:5896:5974:-	-26.3
novel_mir_354	UACGAUCUAGUGGUAUUCUUCUU	23	0.347826	0	6	5	MDC006426.163:23307:23434:+	-32.3
novel_mir_355	AGAAGAACUCAACUCARCAGACA	23	0.391304	0	20	3	MDC006449.889:1599:1853:+	-48
novel_mir_356	AAAUGCUAAGAAGACUCUCUCAA	23	0.347826	0	15	5	MDC006638.175:355:540:+	-50.1
novel_mir_357	GAGCAAUGACGAUGAAUCAAA	21	0.380952	0	7	5	MDC006919.181:6909:7177:+	-58
novel_mir_358	UUUGUUAGAUUAGAUGUUAGGUU	23	0.26087	0	13	3	MDC007179.672:2759:3060:+	-71.6
novel_mir_359	GUGAUCACUGUUAAGCUACGUCA	23	0.434783	0	11	3	MDC007253.487:2614:2825:+	-82.6
novel_mir_36	GUUUUUAACCGUUGGAUCAAAUU	23	0.304348	8	0	3	MDC002046.314:5244:5334:+	-22.4
novel_mir_360	UGGGUGUAGAAAGAGGUUACAUA	23	0.391304	0	6	3	MDC007317.244:410:529:-	-18.2
novel_mir_361	AGAAACGAUGUAGCUGAGGCAU	22	0.454545	0	199	5	MDC007469.321:3027:3222:+	-46.8
novel_mir_362	CAGUUUAGGGCAACGAAGGUGU	22	0.5	0	7	3	MDC007606.396:8386:8506:-	-30.5
novel_mir_363	AGGUGACGGGAACACACACCUCA	23	0.565217	0	9	5	MDC007680.267:1528:1595:-	-28.3
novel_mir_364	GGAAAUUGUAGUUCAAGUGGUUA	23	0.347826	0	5	5	MDC007791.236:5039:5184:+	-21.5
novel_mir_365	AAGCAAAGUUGAACCACAUUAUU	23	0.304348	0	16	3	MDC007839.76:44302:44615:+	-44.5
novel_mir_366	UAGGUUAGAUGUUAGAAGGGGUU	23	0.391304	0	12	5	MDC008103.128:9454:9768:-	-65.3
novel_mir_367	CUUUGAAGCAAAGGACUGGUU	21	0.428571	0	12	5	MDC008117.806:4331:4485:+	-92.2
novel_mir_368	ACGUAAGACUCCGGGGACGUGCC	23	0.652174	0	11	3	MDC008186.128:1252:1477:+	-55.8
novel_mir_369	UAGAUAGGUGGUACAAAUGUG	21	0.380952	0	7	3	MDC008290.350:33377:33479:+	-54.3
novel_mir_37	UCUGAUUAUAAGCACGAAGUUCU	23	0.347826	11	11	3	MDC002116.276:10017:10310:-	-123.1
novel_mir_370	UGACGACAAAGCAUCGCCGAACA	23	0.521739	0	10	3	MDC008395.203:1661:1807:-	-30.8
novel_mir_371	AGGCGAUGAAGAAGAAAACAU	21	0.380952	0	7	3	MDC008407.219:1283:1412:+	-24.4
novel_mir_372	AUUGCGUGUGUGUAGACCCGGCA	23	0.565217	0	7	3	MDC008410.575:4262:4428:+	-26.9
novel_mir_373	GAACACGGGCURAUACAUCAAGU	23	0.434783	0	23	5	MDC008634.194:4048:4167:+	-32.4
novel_mir_374	AAAUUGAGUGUAGAAAGAGGUUA	23	0.304348	0	105	5	MDC008660.467:7643:7718:+	-19.7
novel_mir_375	CAAAAGAUCGAUUUGGAGAGG	21	0.428571	0	7	5	MDC008764.137:5688:6046:-	-96.6
novel_mir_376	CGCAGGUGUAGAGAAUGGUGA	21	0.52381	0	20	5	MDC008847.370:2222:2349:-	-43.2
novel_mir_377	AGUUAGAUUCAAGUAGARUACCA	23	0.304348	0	11	5	MDC008865.344:2609:2866:+	-46
novel_mir_378	UAAGACAAAAAACAAUAGGAAUA	23	0.217391	0	8	3	MDC009400.125:6538:6903:-	-63.4
novel_mir_379	CCUUGAGGGUAGUGGCGGCGAG	22	0.681818	0	8	3	MDC009495.659:1790:1950:+	-37.3
novel_mir_38	UUUGAAACUAAAGGGAUUCGAA	22	0.318182	12	0	5	MDC002170.326:3180:3338:+	-22.2
novel_mir_380	UAAGAAUUAGGGAUUUGUGCUG	22	0.363636	0	9	5	MDC009536.281:2369:2706:-	-62.1
novel_mir_382	AAAUGACUGAAAACGCUUUUAGA	23	0.304348	0	9	5	MDC009596.266:19214:19427:-	-43.7
novel_mir_383	GGAUGUGCGAUCCGUCGAGUUA	22	0.545455	0	5	3	MDC009596.270:71523:71727:-	-50.8
novel_mir_384	CAGGAGGAAGAGAUUUCGGUU	21	0.47619	0	16	3	MDC009608.253:5958:6090:-	-29.4
novel_mir_385	AUAAUAAAUGUAGCCGUUGGAUC	23	0.347826	0	12	5	MDC009771.222:11624:11887:-	-54.8
novel_mir_386	UGGAGAACGUGACGUGUGAGCCA	23	0.565217	0	10	3	MDC009789.297:1987:2264:+	-61.4
novel_mir_387	AGAAUACGGUCUGGAAACAAAGU	23	0.391304	0	9	5	MDC009830.383:3938:4059:-	-51
novel_mir_388	AUUUGUAACCGUUGGAUCAAAUU	23	0.304348	0	32	3	MDC009922.254:5390:5481:-	-23.9
novel_mir_389	ACAAGAGGAGUGAGAUAUAGAGA	23	0.391304	0	10	3	MDC009945.301:16268:16339:+	-24.6
novel_mir_39	UUUGACUCACAUGAAUGACGAUA	23	0.347826	9	0	3	MDC002183.535:12966:13139:+	-28.9
novel_mir_390	AGACGAAGAAAGUUGAGGUUCC	22	0.454545	0	5	5	MDC010179.229:8040:8309:+	-56.4
novel_mir_391	UCCGGAUGCAUACUUUUUCAG	21	0.428571	0	11	3	MDC010208.312:29984:30269:+	-110.4
novel_mir_392	CAUGUGAGAAUGUGAGGACAAAG	23	0.434783	0	12	5	MDC010230.314:2293:2447:+	-31.8
novel_mir_393	UCUUGAAAUGAGAAAGUCUGAUA	23	0.304348	0	33	5	MDC010236.252:32824:33099:+	-43.8
novel_mir_394	AAAUAAGAAGGCAUGGAAGGACA	23	0.391304	0	6	3	MDC010318.100:5538:5716:+	-77.08
novel_mir_395	UCUAURGUGUCAGGAGAGAGAUA	23	0.391304	0	9	5	MDC010709.568:2218:2364:-	-25.7
novel_mir_396	AUGGGGUGGGAGAGUGGCUAAAC	23	0.565217	0	7	3	MDC010753.200:2913:3057:+	-31.6
novel_mir_397	AUGGAUAAUACAAGAGAGACUAA	23	0.304348	0	12	5	MDC010829.342:5175:5303:+	-20.4
novel_mir_398	GGAGGCGGCGGCCGGAAGGGCUA	23	0.782609	0	7	3	MDC010961.419:327:405:-	-27.9
novel_mir_399	GAAAAGGACUUGGAGCAACGGUU	23	0.478261	0	9	5	MDC011001.325:902:1090:+	-33.1
novel_mir_4	GAGGUGAUUUCUGAUUGUGCAUA	23	0.391304	12	0	3	MDC000141.342:10412:10641:-	-46.3
novel_mir_40	UCCACACAACCUGACAAGCAU	21	0.47619	93	84	3	MDC002183.548:10393:10529:+	-51.6
novel_mir_400	CUGCAGUAGAAAUUGAGGCUCA	22	0.454545	0	10	5	MDC011164.106:35302:35388:+	-21.6
novel_mir_401	AGAGGUCACCAGGUAUUGUAAGU	23	0.434783	0	10	5	MDC011188.384:21540:21691:+	-35.9
novel_mir_402	UACGGUGGUGGAUCGCGCGAGAG	23	0.652174	0	8	3	MDC011390.303:3375:3485:+	-30.3
novel_mir_403	CCGUCCUGUCUGCAUACCAAACG	23	0.565217	0	16	5	MDC011394.233:709:969:-	-61.5
novel_mir_404	GCGGCCGUAGGAGCACAGCAG	21	0.714286	0	9	3	MDC011446.245:6151:6369:-	-31.5
novel_mir_405	AAAGUACUGUCAAACGAGCCAUA	23	0.391304	0	20	3	MDC011524.743:52044:52298:-	-93.7
novel_mir_406	UCUGUGAUUGGUGAGCAGCAGAA	23	0.478261	0	5	3	MDC011655.320:3702:3820:-	-79.2
novel_mir_407	AGAAUUAAACCUACGAUCUCUCA	23	0.347826	0	9	3	MDC011691.463:12174:12280:-	-28.7
novel_mir_408	UAGGAAGAGAGAAAAUUCGGUUA	23	0.347826	0	13	5	MDC011699.140:3134:3497:+	-53.1
novel_mir_409	UAAGGAGUGUCACACGUGUUAUA	23	0.391304	0	7	5	MDC011833.363:3687:3841:-	-32.4
novel_mir_41	AAGCAAGGAUACGUGGAUAACAU	23	0.391304	9	0	3	MDC002231.644:2255:2591:+	-70.6
novel_mir_410	CCUCUAUGGGGUUGUCAUUAA	21	0.428571	0	25	5	MDC011887.502:2105:2310:-	-80.9
novel_mir_411	GUCUCUUCAUCUGGGAUCGUCUU	23	0.478261	0	8	5	MDC012024.326:4901:5074:+	-46
novel_mir_412	UAGUGAGGAUUGGCUUGGGUGGA	23	0.521739	0	12	5	MDC012044.228:7604:7893:+	-127.6
novel_mir_413	GCGUGUUAUGAGCAGGGACCUUA	23	0.521739	0	5	5	MDC012121.532:6843:7210:-	-66
novel_mir_414	UAAGAGGGUGGAGAAGUGGGCUA	23	0.521739	0	13	5	MDC012158.253:11521:11859:+	-75
novel_mir_415	CUGCUGAGCAGGAGAUCCGGACC	23	0.652174	0	12	3	MDC012440.289:1863:2222:-	-102.9
novel_mir_416	ACAAAUAGGAAGAUGAGGAGACA	23	0.391304	0	5	3	MDC012503.128:1710:1891:+	-27.7
novel_mir_417	UCCUGAGCUUAAGAAGAUGAU	21	0.380952	0	181	5	MDC012597.1570:6409:6600:+	-65.8
novel_mir_418	ACACGGAUGGUACACCACAUGUU	23	0.478261	0	79	5	MDC012717.670:481:623:+	-43.4
novel_mir_419	UCGAACCUAGGCUGGGGAGCA	21	0.619048	0	91	5	MDC012769.361:22054:22148:+	-30.9
novel_mir_42	GGAACGCGCUGUUCCACGGGACA	23	0.652174	9	0	5	MDC002265.318:17531:17625:+	-36.1
novel_mir_420	AAGACUUGAGCAAAGGUGAGCUA	23	0.434783	0	9	3	MDC012856.624:4503:4583:+	-25.7
novel_mir_421	AUUUGUAGCCGUUGGAUCAAAAU	23	0.347826	0	14	3	MDC012989.537:505:594:+	-18.9
novel_mir_422	AAAUUUUAAAGGUCCGGAUCACU	23	0.347826	0	35	3	MDC013071.456:981:1107:-	-41.2
novel_mir_423	UCUUGAAAUUUGGAGGUGUGGUA	23	0.391304	0	5	5	MDC013135.100:12532:12866:+	-59.9
novel_mir_424	ACAUAUAAGAUGGUUGUUGGAUA	23	0.304348	0	9	5	MDC013486.329:8763:9025:-	-59.6
novel_mir_425	GGGAUAAUCGGUACUAGGACAUU	23	0.434783	0	5	3	MDC013493.409:5143:5272:-	-34.4
novel_mir_426	AGAGGGCAAAAUGGGAUCAAAAU	23	0.391304	0	6	3	MDC013644.409:8609:8960:-	-55
novel_mir_427	UGCGGUUACGGUUAAGCUACA	21	0.47619	0	8	5	MDC013783.276:1752:1883:+	-44
novel_mir_428	AGAGCUUGAGGAUUGUGAGGGUA	23	0.478261	0	8	5	MDC013953.344:20806:20881:-	-23.2
novel_mir_429	AUGGGAACACAAGUGGUACAUCA	23	0.434783	0	27	5	MDC013955.391:9621:9774:-	-31.7
novel_mir_43	AAGCAAGUCUAUGAUGAUCCA	21	0.380952	12	0	3	MDC002325.391:12196:12417:+	-66.6
novel_mir_430	UUAGACUGUUUAUUGAAUGGCUU	23	0.304348	0	8	5	MDC013968.420:3069:3388:-	-55.8
novel_mir_431	ACUUGUCAAAACGUGCAGCUAUG	23	0.434783	0	8	5	MDC013975.159:7707:8036:-	-112.4
novel_mir_432	CUGAGCAUGGGGACCGGAGCCUA	23	0.652174	0	9	5	MDC014003.196:5344:5531:-	-106.3
novel_mir_433	AAUGGAAGAGCAGAAGUAGGAUU	23	0.391304	0	6	3	MDC014028.200:62:217:+	-34
novel_mir_434	UCAUUGUGACCAGAACACGAGUA	23	0.434783	0	7	3	MDC014139.379:1902:2141:+	-70.6
novel_mir_435	AAAUUUGAUCUAACGGAUAAAGU	23	0.26087	0	9	5	MDC015251.429:5221:5313:+	-27.2
novel_mir_436	CCUCGGAUUGUUGGAUAUUA	20	0.4	0	12	3	MDC015319.196:2674:2975:-	-58
novel_mir_437	AAUGGGCUAGCAACAAUGUGGUU	23	0.434783	0	12	3	MDC015370.131:9320:9582:+	-43.34
novel_mir_438	UAUUGAAAUUUGAUCAAACGGUU	23	0.26087	0	7	5	MDC015498.344:23223:23326:+	-32.8
novel_mir_439	AAUGAUCUGGACCAUUGAAAUUU	23	0.304348	0	7	5	MDC015539.629:15554:15669:+	-47.6
novel_mir_44	AUGUUUGUAGCCGUUGGAUA	20	0.4	17	0	3	MDC002391.586:869:949:+	-24.3
novel_mir_440	GCUGUGAGUGCAGGGACCUCCUA	23	0.608696	0	10	5	MDC015640.190:8889:9000:-	-26.9
novel_mir_441	UUGAGAGAUGUGUGUAGAAGGUA	23	0.391304	0	14	3	MDC015675.31:2255:2369:+	-22.8
novel_mir_442	AGAAGUCAGUAAAUGUGAGAUCA	23	0.347826	0	13	5	MDC015914.392:12951:13104:+	-30.1
novel_mir_443	AACGUGACUUAACUGUGACCGCA	23	0.478261	0	7	3	MDC016445.143:2825:2919:-	-26.5
novel_mir_444	ACCAAGGAGGAGGGGAUGAACAU	23	0.521739	0	23	3	MDC016497.167:765:1105:+	-65.3
novel_mir_445	AACUGGAAUGUAGUGAGAAGGAU	23	0.391304	0	11	5	MDC016587.272:2155:2410:+	-56.8
novel_mir_446	AUAGACAAGUAUAAGAUGAAUCA	23	0.26087	0	6	3	MDC016613.113:24390:24616:-	-31.1
novel_mir_447	UUUGUAGCUGUUGGAUAAAAA	21	0.285714	0	6	3	MDC016733.257:513:601:-	-25.6
novel_mir_448	GGUGUUGUGUGCAGAUUACUGGU	23	0.478261	0	9	3	MDC017009.146:2971:3056:-	-24.5
novel_mir_449	UGSACCGGUCGGCUCGUCCCU	21	0.666667	0	7	3	MDC017030.178:1270:1340:+	-40.1
novel_mir_45	AUUUGGAUGGAUUGUUGUAGGUA	23	0.347826	92	117	3	MDC002448.281:3058:3352:-	-59.9
novel_mir_450	GCUUCUGAGUGAUCCUGAGGU	21	0.52381	0	12	5	MDC017082.244:907:994:+	-23.2
novel_mir_451	ACAAAGUGUGAGGAGGUGGGCUU	23	0.521739	0	13	3	MDC017466.179:24862:25020:+	-27.6
novel_mir_452	UCAUUUGGCAUCUCUUUUUCGU	22	0.363636	0	57	5	MDC017550.46:24506:24594:-	-31.9
novel_mir_453	CACUUGAUCUGGUGGCCUUGGUA	23	0.521739	0	19	3	MDC017581.167:6772:6930:+	-56.4
novel_mir_454	UGGUGUUUGGAUGGACCUUUU	21	0.428571	0	484	5	MDC018209.167:22043:22224:-	-65.9
novel_mir_455	UAAGUACGAUUAGAGAUGAGCUA	23	0.347826	0	14	3	MDC018273.363:8539:8712:+	-29.7
novel_mir_456	UGAUAGAGAGGAUUGGCUUGG	21	0.47619	0	11	5	MDC018282.132:8855:9091:+	-118.3
novel_mir_457	AUCAAGUGAUUCGGACCUUUA	21	0.380952	0	16	5	MDC018508.113:23481:23628:-	-49.6
novel_mir_458	ACGAUCUGUGAAUUUGACUGGUA	23	0.391304	0	46	3	MDC018661.76:4168:4297:-	-27.1
novel_mir_459	AGGGAAAUGGGUAAACUAGGCUA	23	0.434783	0	6	3	MDC018742.267:4202:4448:-	-80.2
novel_mir_46	UAUGCGACUGGCGCUUCAAA	20	0.5	8	0	5	MDC002505.371:32043:32152:-	-35.1
novel_mir_460	UAUUGAAAUUUGAUCCAACGGUU	23	0.304348	0	10	5	MDC018805.70:13039:13141:-	-34.4
novel_mir_461	GAAGAGAUUUCGGUUCGGCUA	21	0.47619	0	8	3	MDC018854.89:1356:1497:+	-40.2
novel_mir_462	UCCUUACACCGGCGAGCAGGAC	22	0.636364	0	15	3	MDC018873.313:10416:10603:-	-129.8
novel_mir_463	GUGGGCCGUUGGAUUUUUAUC	21	0.47619	0	6	5	MDC019230.171:500:615:+	-65.4
novel_mir_464	AGAAAGAGGUUGAGGAAGUUAU	22	0.363636	0	16	5	MDC019300.125:1280:1413:-	-70
novel_mir_465	UCAGUUGAUGCAAGGCGGGAR	21	0.52381	0	7	5	MDC019425.247:3248:3368:-	-67.7
novel_mir_466	ACAAACAAGAGGGGAUGAGAAGA	23	0.434783	0	7	3	MDC019442.101:4293:4465:+	-51.2
novel_mir_467	UGAUGUCGGCGUCGAUGGUCA	21	0.571429	0	10	3	MDC019537.452:6239:6492:+	-186.6
novel_mir_468	UCGAACUCAUCUGAUGACAGAUA	23	0.391304	0	16	3	MDC019653.239:19288:19384:+	-21.4
novel_mir_469	AAGAGUAUGGAAAUGGGACGGUA	23	0.434783	0	10	3	MDC019676.264:2100:2313:-	-104.9
novel_mir_47	AUUUUGAUCUAACGGAUAUAAUU	23	0.217391	10	8	5	MDC002607.264:31180:31271:+	-19.2
novel_mir_470	AGGUAUCAAACCUGAUAAGUUA	22	0.318182	0	5	3	MDC019722.329:8:179:-	-71.7
novel_mir_471	UGUGUUAAAAUGUGAGAUGGACA	23	0.347826	0	8	5	MDC019974.172:12860:13212:+	-167.3
novel_mir_472	CCACAUGRCAUUUAGGGAACAA	22	0.409091	0	14	5	MDC020190.132:3126:3389:+	-46.7
novel_mir_473	AUUUGUAACCGUUGGAUCAAAAU	23	0.304348	0	16	3	MDC020221.571:1985:2075:+	-31.1
novel_mir_474	AACGGAAUUAAGAAGAGAUGACA	23	0.347826	0	12	5	MDC020395.212:11599:11787:+	-29.1
novel_mir_475	AUCGUACAAAGAGGAUUCGGAUA	23	0.391304	0	6	3	MDC020596.230:23927:24021:-	-27.8
novel_mir_476	AAGAAGGAGGAAGGAAGAAGGAA	23	0.434783	0	11	3	MDC021046.65:24032:24247:-	-119.9
novel_mir_478	AUAGGAGGAGAGUAAAGAUGAUA	23	0.347826	0	5	5	MDC021244.193:5758:6104:-	-84.8
novel_mir_479	ACUUGUCGAGAUGUAAUUGGUUA	23	0.347826	0	6	3	MDC021327.112:20549:20818:-	-63.9
novel_mir_48	CAAAGGCUUUGGACCGUUGGAUA	23	0.478261	5	0	5	MDC002650.309:2452:2581:+	-53
novel_mir_480	AAGGUGCAGAAGAACAGACGG	21	0.52381	0	14	5	MDC021411.130:96:324:-	-50.6
novel_mir_481	AGAGAAAUGCUAAGGAGACUCA	22	0.409091	0	7	3	MDC021635.363:13140:13372:-	-54.7
novel_mir_482	GAUGUAUAACAUGAUCAGGGAG	22	0.409091	0	9	3	MDC021653.120:2234:2387:-	-30.3
novel_mir_483	AAACACGGCUCAGUACACAAAUU	23	0.391304	0	12	5	MDC021849.33:7909:7983:-	-38.5
novel_mir_484	GUAGAUGAACGGAUGUGAUUGAA	23	0.391304	0	15	3	MDC021940.79:30538:30688:+	-51.7
novel_mir_485	UCUUGAAAUUUGAUCCAACGGUU	23	0.347826	0	10	5	MDC021956.139:12118:12225:+	-38.9
novel_mir_486	GAAAUUUGAUCKAACGGCUAAAG	23	0.347826	0	12	5	MDC022236.268:366:460:+	-29.9
novel_mir_487	ACUAAGGGGGAGAGAGUGRGCUU	23	0.521739	0	12	3	MDC022302.379:366:586:+	-33.5
novel_mir_488	UCGAAUCUCAUGAAUGGCGAAUU	23	0.391304	0	7	3	MDC022309.92:9055:9205:-	-27.9
novel_mir_489	CGUCUCGUCUCGUCUGUUUGGUU	23	0.521739	0	9	3	MDC022624.120:9498:9847:-	-64.4
novel_mir_49	AAUUAACGUUAAACUGUGAGGUA	23	0.304348	106	0	3	MDC002709.474:19479:19563:+	-24
novel_mir_490	CCAACUUUGGAUGGCUCAAGG	21	0.52381	0	18	5	MDC022837.422:1007:1275:-	-65.2
novel_mir_491	AUCACAUACUCUGGGGCUGCAUA	23	0.478261	0	9	5	MDC023253.60:8218:8538:+	-59.9
novel_mir_492	GGUACAUCGAUACGUGACGUCUU	23	0.478261	0	9	5	MDC023899.53:334:459:-	-42
novel_mir_493	GGAGCUCGAGGGGGAGAACG	20	0.7	0	11	5	MDC024949.20:9482:9623:+	-42.7
novel_mir_494	UCGGAAGAAUAAAAGUGGGGACA	23	0.434783	0	11	5	MDC027578.14:1708:2011:-	-51.1
novel_mir_495	CUUUUAAUAGGUGUGUAGGUCA	22	0.363636	0	27	3	MDC027666.36:13263:13469:+	-132.6
novel_mir_496	GACUGGGACGUGACAUAUAUGAA	23	0.434783	0	7	3	MDC029006.52:1233:1491:+	-91.3
novel_mir_497	AGGUGCAGGUGUAAGUGCAGA	21	0.52381	0	10	5	MDC029058.15:5727:5890:+	-68
novel_mir_498	CGAGGAAAAUUGUUGAAGGGAU	22	0.409091	0	10	5	MDC029204.23:50671:50782:+	-20
novel_mir_5	ACACAGAACACAUAUGAAGCACA	23	0.391304	9	0	3	MDC000144.409:9374:9681:-	-46.17
novel_mir_50	AGGAAGAGUUCGGCUAAGUUACA	23	0.434783	6	0	5	MDC002774.357:13248:13447:+	-31.4
novel_mir_51	ACGAGCAUUGGAUGACCUAAAUU	23	0.391304	15	15	5	MDC002816.492:5729:5827:-	-26.47
novel_mir_52	CAUCAGUCAUCCCAUAUCGUCUA	23	0.434783	10	0	5	MDC002919.360:4804:5020:+	-97.1
novel_mir_54	UCAAGAGAUAUGCCGUUGGAUCA	23	0.434783	7	0	5	MDC003129.245:13778:13969:+	-37.8
novel_mir_55	CAGAUCCGACACAUAGACCCAA	22	0.5	10	17	3	MDC003148.485:4802:4952:+	-28.5
novel_mir_56	AUAAUAAUUGUAAUCGUUGUA	21	0.190476	12	0	3	MDC003151.382:6859:6935:+	-20.8
novel_mir_57	UCUGAUCAUAAGUACAAAGC	20	0.35	6	0	3	MDC003411.338:10828:11117:-	-84.3
novel_mir_58	ACGAAGUGGCUACUGAAACAA	21	0.428571	5	0	3	MDC003488.228:7749:7852:-	-53.5
novel_mir_59	AAUUUGAUCUAACGGUUACAAUU	23	0.26087	10	0	5	MDC003504.134:20155:20245:-	-27.94
novel_mir_6	AAUGUAUGAGAACUAGGAGGACA	23	0.391304	10	15	3	MDC000156.284:7144:7355:-	-47.7
novel_mir_60	AAAAGCACAUCCAAACGAGUCAU	23	0.391304	8	0	3	MDC003511.351:2372:2626:-	-49.4
novel_mir_61	UGUGGGAGACCAUGGCAAUUCU	22	0.5	10	0	3	MDC003523.387:23877:24007:+	-61.2
novel_mir_62	UCUCUGUUUGUAGUCAUUGGAUA	23	0.347826	8	0	5	MDC003545.431:7097:7254:+	-39.7
novel_mir_63	GUGACUGGAAUACGGAUGAUACA	23	0.434783	7	0	5	MDC003598.206:2228:2387:+	-37.4
novel_mir_64	CUUACGAGACGAUCUGUGAGACA	23	0.478261	36	39	5	MDC003799.519:3239:3336:+	-22.3
novel_mir_65	CAUGAUUGGAUUGGAAUGGAG	21	0.428571	22	0	5	MDC003902.264:13131:13418:+	-87.5
novel_mir_66	CGAGAUGAUUUAUGAGACGUUUA	23	0.347826	7	0	5	MDC003995.594:11342:11652:-	-63.8
novel_mir_67	UAGUUGUGACGAGAAUACGGAUA	23	0.391304	20	0	5	MDC004098.307:8566:8737:-	-34.7
novel_mir_68	CCAGUGCUCAGAACCCAAGGGAA	23	0.565217	5	0	5	MDC004150.424:3294:3601:-	-62.6
novel_mir_69	UCAGGGUUGUAUAAGAUGAAAU	22	0.318182	9	0	5	MDC004188.168:221:394:+	-37.7
novel_mir_7	UUGGUUUGCAUUGUUGAGAUA	21	0.333333	147	139	5	MDC000239.411:17697:18014:+	-67.3
novel_mir_70	UGAACUGAGACUAAAUGAGAC	21	0.380952	6	0	5	MDC004266.140:30068:30345:+	-55.3
novel_mir_71	AAUUGUGGUUUGGUUGUUUAA	21	0.285714	11	0	3	MDC004369.21:2508:2638:+	-59.5
novel_mir_72	AGAUCAAGUGAUCCGGACCUU	21	0.47619	10	0	5	MDC004434.326:8148:8297:+	-54.3
novel_mir_74	UCAUAUCUUGUGRCAUUGGACA	22	0.363636	11	0	5	MDC004542.284:2029:2240:+	-52.3
novel_mir_75	UCUGUUGAGAUCCGAGGUAAU	21	0.428571	8	0	5	MDC004547.485:19841:20025:-	-36.3
novel_mir_76	UUUUGAUCCAACGGCUACAAAUA	23	0.347826	25	28	5	MDC004668.660:84:173:-	-40.8
novel_mir_77	AAGUGACGGUGAUACUUAUUAU	22	0.318182	11	0	5	MDC004700.239:5000:5148:+	-36.5
novel_mir_78	GGGCGUGUGAGAAUGUGAAGGUA	23	0.521739	24	0	3	MDC004881.433:6360:6475:-	-29.7
novel_mir_79	UCCACACAUCAUCUAGGACAA	21	0.428571	9	5	5	MDC004916.615:5615:5699:+	-28.9
novel_mir_8	AAAAUGAUCACGAUGGAUAAAUU	23	0.26087	10	0	5	MDC000283.351:3628:3851:+	-37.4
novel_mir_80	AUUCAGAUGCCGGGAAAGAGC	21	0.52381	9	0	5	MDC004938.180:4814:5047:-	-57.1
novel_mir_81	UCCAUAAUUUUUCCAGAUCAA	21	0.285714	7	0	5	MDC005072.383:9818:9916:+	-53.8
novel_mir_82	AGCUGCCGACUCAUUCACUCA	21	0.52381	109	91	3	MDC005081.699:3829:4054:-	-52.4
novel_mir_83	UCCGAUGGAGGUAGACGACGG	21	0.619048	15	15	5	MDC005132.390:1289:1397:-	-28.2
novel_mir_84	UGAUAAGUAGGAAAUAACAGU	21	0.285714	6	0	5	MDC005320.543:4590:4947:-	-245.1
novel_mir_85	UAAAGUCAAUCCAACGGUCA	20	0.4	14	16	3	MDC005551.372:6908:7029:+	-54.8
novel_mir_86	UUUUGAAGGGAGAAAUGGAUG	21	0.380952	23	0	5	MDC005611.362:5675:5876:-	-100.7
novel_mir_87	GUGGACGGAUCCAGAUGCAGGGU	23	0.608696	6	0	3	MDC005715.549:645:938:+	-43.5
novel_mir_88	AGAUAAAACGGCAAAAAACUCUC	23	0.347826	15	0	5	MDC005717.708:9492:9598:+	-26.2
novel_mir_89	ACUAACAUGAUUGAUGGUGGACA	23	0.391304	11	13	3	MDC005783.546:10536:10625:+	-32.9
novel_mir_9	GUGGAUUCGUGGACCAUGCAGCA	23	0.565217	12	0	3	MDC000300.334:3840:4074:+	-50.29
novel_mir_90	UUGACUGUGAAAUCGUGGUUG	21	0.428571	19	0	5	MDC005862.437:7994:8136:-	-59.2
novel_mir_91	AAAAAGUCAUUGGAGAAUAGGUU	23	0.304348	8	0	5	MDC005963.358:27201:27319:+	-29.3
novel_mir_92	AGUUACUAAUUCAUGAUCUGGC	22	0.363636	1507	1494	3	MDC005983.373:2557:2824:-	-66
novel_mir_93	UUUUUUGAGCAAAUGGGGACA	21	0.380952	9	126	5	MDC006085.338:9457:9656:+	-64.7
novel_mir_94	UUAACARGAUUUCGAACACAA	21	0.285714	16	0	3	MDC006303.204:6297:6472:-	-37
novel_mir_95	GGAGGAGGAGGAGGAGGAGGAUA	23	0.608696	7	16	3	MDC006363.247:27596:27738:+	-56.4
novel_mir_96	UCAAAUUUGAUUGUGUGACAUUU	23	0.26087	5	0	3	MDC006449.897:1951:2222:+	-49.4
novel_mir_97	AACAGAUUGUCUUGAAUUGGCUA	23	0.347826	25	22	3	MDC006567.148:10318:10619:-	-75.2
novel_mir_98	UGGUCAGUAGAGACAGCAACCCA	23	0.521739	13	0	5	MDC006597.237:4936:5234:-	-59.9
novel_mir_99	CGAGUAGUGGGUUGUAUCAUGA	22	0.454545	13	0	5	MDC006668.317:381:572:-	-44.3

## Sheet: Table S5
Table S5 Prediction of known miRNA targets
miRNA_Acc.	Target_Acc.	Inhibition	At Locus	Gene Abbreviation	Function Annotation
mdm-miR1511	MDP0000327427	Cleavage
mdm-miR1511	MDP0000121575	Cleavage
mdm-miR156a	MDP0000589558	Cleavage	AT1G69170.1		Squamosa promoter-binding protein-like (SBP domain) transcription factor family protein
mdm-miR156a	MDP0000249364	Cleavage	AT1G62940.1	ACOS5	acyl-CoA synthetase 5
mdm-miR156a	MDP0000263766	Cleavage	AT5G50670.1		Squamosa promoter-binding protein-like (SBP domain) transcription factor family protein
mdm-miR156a	MDP0000119458	Cleavage	AT1G69170.1		Squamosa promoter-binding protein-like (SBP domain) transcription factor family protein
mdm-miR156a	MDP0000155354	Cleavage	AT5G43270.1	SPL2	squamosa promoter binding protein-like 2
mdm-miR156a	MDP0000193702	Cleavage	AT1G69170.1		Squamosa promoter-binding protein-like (SBP domain) transcription factor family protein
mdm-miR156a	MDP0000171877	Cleavage	AT1G69170.1		Squamosa promoter-binding protein-like (SBP domain) transcription factor family protein
mdm-miR156a	MDP0000246046	Cleavage	AT1G69170.1		Squamosa promoter-binding protein-like (SBP domain) transcription factor family protein
mdm-miR156a	MDP0000146640	Cleavage	AT1G69170.1		Squamosa promoter-binding protein-like (SBP domain) transcription factor family protein
mdm-miR156a	MDP0000778465	Cleavage	AT1G69170.1		Squamosa promoter-binding protein-like (SBP domain) transcription factor family protein
mdm-miR156a	MDP0000322647	Cleavage	AT2G42200.1	SPL9	squamosa promoter binding protein-like 9
mdm-miR156a	MDP0000262141	Cleavage	AT1G27360.1	SPL11	squamosa promoter-like 11
mdm-miR156a	MDP0000297978	Cleavage	AT2G42200.1	SPL9	squamosa promoter binding protein-like 9
mdm-miR156a	MDP0000176265	Cleavage	AT5G50670.1		Squamosa promoter-binding protein-like (SBP domain) transcription factor family protein
mdm-miR156a	MDP0000209716	Cleavage	AT2G34930.1		disease resistance family protein / LRR family protein
mdm-miR156a	MDP0000142582	Translation	AT5G50670.1		Squamosa promoter-binding protein-like (SBP domain) transcription factor family protein
mdm-miR156a	MDP0000276433	Cleavage	AT2G34930.1		disease resistance family protein / LRR family protein
mdm-miR156a	MDP0000263925	Cleavage	AT2G34930.1		disease resistance family protein / LRR family protein
mdm-miR156a	MDP0000380605	Cleavage	AT2G34930.1		disease resistance family protein / LRR family protein
mdm-miR156a	MDP0000165817	Cleavage	AT2G34930.1		disease resistance family protein / LRR family protein
mdm-miR156a	MDP0000295324	Cleavage	AT5G06360.1		Ribosomal protein S8e family protein
mdm-miR156a	MDP0000606853	Cleavage	AT2G38360.1	PRA1.B4	prenylated RAB acceptor 1.B4
mdm-miR156a	MDP0000349942	Translation	AT5G50130.1		NAD(P)-binding Rossmann-fold superfamily protein
mdm-miR156a	MDP0000170630	Translation	AT5G50670.1		Squamosa promoter-binding protein-like (SBP domain) transcription factor family protein
mdm-miR156aa	MDP0000142582	Cleavage	AT5G50670.1		Squamosa promoter-binding protein-like (SBP domain) transcription factor family protein
mdm-miR156aa	MDP0000249364	Translation	AT1G62940.1	ACOS5	acyl-CoA synthetase 5
mdm-miR156aa	MDP0000263766	Translation	AT5G50670.1		Squamosa promoter-binding protein-like (SBP domain) transcription factor family protein
mdm-miR156aa	MDP0000119458	Translation	AT1G69170.1		Squamosa promoter-binding protein-like (SBP domain) transcription factor family protein
mdm-miR156aa	MDP0000155354	Translation	AT5G43270.1	SPL2	squamosa promoter binding protein-like 2
mdm-miR156aa	MDP0000193702	Translation	AT1G69170.1		Squamosa promoter-binding protein-like (SBP domain) transcription factor family protein
mdm-miR156aa	MDP0000171877	Translation	AT1G69170.1		Squamosa promoter-binding protein-like (SBP domain) transcription factor family protein
mdm-miR156aa	MDP0000146640	Translation	AT1G69170.1		Squamosa promoter-binding protein-like (SBP domain) transcription factor family protein
mdm-miR156aa	MDP0000778465	Translation	AT1G69170.1		Squamosa promoter-binding protein-like (SBP domain) transcription factor family protein
mdm-miR156aa	MDP0000246046	Translation	AT1G69170.1		Squamosa promoter-binding protein-like (SBP domain) transcription factor family protein
mdm-miR156aa	MDP0000322647	Translation	AT2G42200.1	SPL9	squamosa promoter binding protein-like 9
mdm-miR156aa	MDP0000262141	Translation	AT1G27360.1	SPL11	squamosa promoter-like 11
mdm-miR156aa	MDP0000297978	Translation	AT2G42200.1	SPL9	squamosa promoter binding protein-like 9
mdm-miR156aa	MDP0000170630	Cleavage	AT5G50670.1		Squamosa promoter-binding protein-like (SBP domain) transcription factor family protein
mdm-miR156aa	MDP0000176265	Translation	AT5G50670.1		Squamosa promoter-binding protein-like (SBP domain) transcription factor family protein
mdm-miR156aa	MDP0000325736	Translation
mdm-miR156aa	MDP0000399057	Cleavage	AT5G53480.1		ARM repeat superfamily protein
mdm-miR156aa	MDP0000277391	Cleavage	AT5G53480.1		ARM repeat superfamily protein
mdm-miR156aa	MDP0000589558	Translation	AT1G69170.1		Squamosa promoter-binding protein-like (SBP domain) transcription factor family protein
mdm-miR156aa	MDP0000213066	Cleavage	AT1G48090.1		calcium-dependent lipid-binding family protein
mdm-miR156aa	MDP0000266073	Cleavage	AT5G58490.1		NAD(P)-binding Rossmann-fold superfamily protein
mdm-miR156aa	MDP0000256388	Cleavage	AT3G14470.1		NB-ARC domain-containing disease resistance protein
mdm-miR156aa	MDP0000147944	Cleavage	AT3G14470.1		NB-ARC domain-containing disease resistance protein
mdm-miR156aa	MDP0000531568	Cleavage	AT1G48090.1		calcium-dependent lipid-binding family protein
mdm-miR156aa	MDP0000131279	Cleavage	AT4G01900.1	GLB1,PII	GLNB1 homolog
mdm-miR156aa	MDP0000232031	Cleavage	AT4G01900.1	GLB1,PII	GLNB1 homolog
mdm-miR156aa	MDP0000359801	Cleavage
mdm-miR156ab	MDP0000142582	Cleavage	AT5G50670.1		Squamosa promoter-binding protein-like (SBP domain) transcription factor family protein
mdm-miR156ab	MDP0000297978	Cleavage	AT2G42200.1	SPL9	squamosa promoter binding protein-like 9
mdm-miR156ab	MDP0000322647	Cleavage	AT2G42200.1	SPL9	squamosa promoter binding protein-like 9
mdm-miR156ab	MDP0000155354	Cleavage	AT5G43270.1	SPL2	squamosa promoter binding protein-like 2
mdm-miR156ab	MDP0000249364	Cleavage	AT1G62940.1	ACOS5	acyl-CoA synthetase 5
mdm-miR156ab	MDP0000246046	Cleavage	AT1G69170.1		Squamosa promoter-binding protein-like (SBP domain) transcription factor family protein
mdm-miR156ab	MDP0000171877	Cleavage	AT1G69170.1		Squamosa promoter-binding protein-like (SBP domain) transcription factor family protein
mdm-miR156ab	MDP0000193702	Cleavage	AT1G69170.1		Squamosa promoter-binding protein-like (SBP domain) transcription factor family protein
mdm-miR156ab	MDP0000119458	Cleavage	AT1G69170.1		Squamosa promoter-binding protein-like (SBP domain) transcription factor family protein
mdm-miR156ab	MDP0000176265	Cleavage	AT5G50670.1		Squamosa promoter-binding protein-like (SBP domain) transcription factor family protein
mdm-miR156ab	MDP0000170630	Cleavage	AT5G50670.1		Squamosa promoter-binding protein-like (SBP domain) transcription factor family protein
mdm-miR156ab	MDP0000262141	Cleavage	AT1G27360.1	SPL11	squamosa promoter-like 11
mdm-miR156ab	MDP0000778465	Cleavage	AT1G69170.1		Squamosa promoter-binding protein-like (SBP domain) transcription factor family protein
mdm-miR156ab	MDP0000146640	Cleavage	AT1G69170.1		Squamosa promoter-binding protein-like (SBP domain) transcription factor family protein
mdm-miR156ab	MDP0000263766	Cleavage	AT5G50670.1		Squamosa promoter-binding protein-like (SBP domain) transcription factor family protein
mdm-miR156ab	MDP0000325736	Translation
mdm-miR156ab	MDP0000531568	Cleavage	AT1G48090.1		calcium-dependent lipid-binding family protein
mdm-miR156ab	MDP0000147944	Cleavage	AT3G14470.1		NB-ARC domain-containing disease resistance protein
mdm-miR156ab	MDP0000256388	Cleavage	AT3G14470.1		NB-ARC domain-containing disease resistance protein
mdm-miR156ab	MDP0000266073	Cleavage	AT5G58490.1		NAD(P)-binding Rossmann-fold superfamily protein
mdm-miR156ab	MDP0000213066	Cleavage	AT1G48090.1		calcium-dependent lipid-binding family protein
mdm-miR156ab	MDP0000589558	Cleavage	AT1G69170.1		Squamosa promoter-binding protein-like (SBP domain) transcription factor family protein
mdm-miR156ab	MDP0000284511	Cleavage	AT3G01440.1	PQL1,PQL2	PsbQ-like 1
mdm-miR156ab	MDP0000174182	Cleavage	AT3G01440.1	PQL1,PQL2	PsbQ-like 1
mdm-miR156ab	MDP0000733294	Cleavage	AT3G14470.1		NB-ARC domain-containing disease resistance protein
mdm-miR156ab	MDP0000266172	Translation	AT3G47530.1		Pentatricopeptide repeat (PPR) superfamily protein
mdm-miR156ab	MDP0000148273	Translation	AT1G66170.1	MMD1	RING/FYVE/PHD zinc finger superfamily protein
mdm-miR156ac	MDP0000142582	Cleavage	AT5G50670.1		Squamosa promoter-binding protein-like (SBP domain) transcription factor family protein
mdm-miR156ac	MDP0000297978	Cleavage	AT2G42200.1	SPL9	squamosa promoter binding protein-like 9
mdm-miR156ac	MDP0000322647	Cleavage	AT2G42200.1	SPL9	squamosa promoter binding protein-like 9
mdm-miR156ac	MDP0000155354	Cleavage	AT5G43270.1	SPL2	squamosa promoter binding protein-like 2
mdm-miR156ac	MDP0000249364	Cleavage	AT1G62940.1	ACOS5	acyl-CoA synthetase 5
mdm-miR156ac	MDP0000246046	Cleavage	AT1G69170.1		Squamosa promoter-binding protein-like (SBP domain) transcription factor family protein
mdm-miR156ac	MDP0000171877	Cleavage	AT1G69170.1		Squamosa promoter-binding protein-like (SBP domain) transcription factor family protein
mdm-miR156ac	MDP0000193702	Cleavage	AT1G69170.1		Squamosa promoter-binding protein-like (SBP domain) transcription factor family protein
mdm-miR156ac	MDP0000119458	Cleavage	AT1G69170.1		Squamosa promoter-binding protein-like (SBP domain) transcription factor family protein
mdm-miR156ac	MDP0000176265	Cleavage	AT5G50670.1		Squamosa promoter-binding protein-like (SBP domain) transcription factor family protein
mdm-miR156ac	MDP0000170630	Cleavage	AT5G50670.1		Squamosa promoter-binding protein-like (SBP domain) transcription factor family protein
mdm-miR156ac	MDP0000262141	Cleavage	AT1G27360.1	SPL11	squamosa promoter-like 11
mdm-miR156ac	MDP0000778465	Cleavage	AT1G69170.1		Squamosa promoter-binding protein-like (SBP domain) transcription factor family protein
mdm-miR156ac	MDP0000146640	Cleavage	AT1G69170.1		Squamosa promoter-binding protein-like (SBP domain) transcription factor family protein
mdm-miR156ac	MDP0000263766	Cleavage	AT5G50670.1		Squamosa promoter-binding protein-like (SBP domain) transcription factor family protein
mdm-miR156ac	MDP0000325736	Translation
mdm-miR156ac	MDP0000531568	Cleavage	AT1G48090.1		calcium-dependent lipid-binding family protein
mdm-miR156ac	MDP0000147944	Cleavage	AT3G14470.1		NB-ARC domain-containing disease resistance protein
mdm-miR156ac	MDP0000256388	Cleavage	AT3G14470.1		NB-ARC domain-containing disease resistance protein
mdm-miR156ac	MDP0000266073	Cleavage	AT5G58490.1		NAD(P)-binding Rossmann-fold superfamily protein
mdm-miR156ac	MDP0000213066	Cleavage	AT1G48090.1		calcium-dependent lipid-binding family protein
mdm-miR156ac	MDP0000589558	Cleavage	AT1G69170.1		Squamosa promoter-binding protein-like (SBP domain) transcription factor family protein
mdm-miR156ac	MDP0000284511	Cleavage	AT3G01440.1	PQL1,PQL2	PsbQ-like 1
mdm-miR156ac	MDP0000174182	Cleavage	AT3G01440.1	PQL1,PQL2	PsbQ-like 1
mdm-miR156ac	MDP0000733294	Cleavage	AT3G14470.1		NB-ARC domain-containing disease resistance protein
mdm-miR156ac	MDP0000266172	Translation	AT3G47530.1		Pentatricopeptide repeat (PPR) superfamily protein
mdm-miR156ac	MDP0000148273	Translation	AT1G66170.1	MMD1	RING/FYVE/PHD zinc finger superfamily protein
mdm-miR156ad	MDP0000589558	Translation	AT1G69170.1		Squamosa promoter-binding protein-like (SBP domain) transcription factor family protein
mdm-miR156ad	MDP0000209716	Cleavage	AT2G34930.1		disease resistance family protein / LRR family protein
mdm-miR156ad	MDP0000276433	Cleavage	AT2G34930.1		disease resistance family protein / LRR family protein
mdm-miR156ad	MDP0000249364	Translation	AT1G62940.1	ACOS5	acyl-CoA synthetase 5
mdm-miR156ad	MDP0000380605	Cleavage	AT2G34930.1		disease resistance family protein / LRR family protein
mdm-miR156ad	MDP0000263925	Cleavage	AT2G34930.1		disease resistance family protein / LRR family protein
mdm-miR156ad	MDP0000165817	Cleavage	AT2G34930.1		disease resistance family protein / LRR family protein
mdm-miR156ad	MDP0000263766	Translation	AT5G50670.1		Squamosa promoter-binding protein-like (SBP domain) transcription factor family protein
mdm-miR156ad	MDP0000119458	Translation	AT1G69170.1		Squamosa promoter-binding protein-like (SBP domain) transcription factor family protein
mdm-miR156ad	MDP0000155354	Translation	AT5G43270.1	SPL2	squamosa promoter binding protein-like 2
mdm-miR156ad	MDP0000193702	Translation	AT1G69170.1		Squamosa promoter-binding protein-like (SBP domain) transcription factor family protein
mdm-miR156ad	MDP0000171877	Translation	AT1G69170.1		Squamosa promoter-binding protein-like (SBP domain) transcription factor family protein
mdm-miR156ad	MDP0000146640	Translation	AT1G69170.1		Squamosa promoter-binding protein-like (SBP domain) transcription factor family protein
mdm-miR156ad	MDP0000778465	Translation	AT1G69170.1		Squamosa promoter-binding protein-like (SBP domain) transcription factor family protein
mdm-miR156ad	MDP0000246046	Translation	AT1G69170.1		Squamosa promoter-binding protein-like (SBP domain) transcription factor family protein
mdm-miR156ad	MDP0000322647	Translation	AT2G42200.1	SPL9	squamosa promoter binding protein-like 9
mdm-miR156ad	MDP0000262141	Translation	AT1G27360.1	SPL11	squamosa promoter-like 11
mdm-miR156ad	MDP0000295324	Cleavage	AT5G06360.1		Ribosomal protein S8e family protein
mdm-miR156ad	MDP0000297978	Translation	AT2G42200.1	SPL9	squamosa promoter binding protein-like 9
mdm-miR156ad	MDP0000142582	Translation	AT5G50670.1		Squamosa promoter-binding protein-like (SBP domain) transcription factor family protein
mdm-miR156ad	MDP0000176265	Translation	AT5G50670.1		Squamosa promoter-binding protein-like (SBP domain) transcription factor family protein
mdm-miR156ad	MDP0000606853	Cleavage	AT2G38360.1	PRA1.B4	prenylated RAB acceptor 1.B4
mdm-miR156ad	MDP0000272336	Cleavage	AT2G34930.1		disease resistance family protein / LRR family protein
mdm-miR156ad	MDP0000322089	Cleavage	AT5G45480.1		Protein of unknown function (DUF594)
mdm-miR156ad	MDP0000349941	Translation	AT5G50130.1		NAD(P)-binding Rossmann-fold superfamily protein
mdm-miR156ad	MDP0000170630	Translation	AT5G50670.1		Squamosa promoter-binding protein-like (SBP domain) transcription factor family protein
mdm-miR156ae	MDP0000589558	Translation	AT1G69170.1		Squamosa promoter-binding protein-like (SBP domain) transcription factor family protein
mdm-miR156ae	MDP0000209716	Cleavage	AT2G34930.1		disease resistance family protein / LRR family protein
mdm-miR156ae	MDP0000276433	Cleavage	AT2G34930.1		disease resistance family protein / LRR family protein
mdm-miR156ae	MDP0000249364	Translation	AT1G62940.1	ACOS5	acyl-CoA synthetase 5
mdm-miR156ae	MDP0000380605	Cleavage	AT2G34930.1		disease resistance family protein / LRR family protein
mdm-miR156ae	MDP0000263925	Cleavage	AT2G34930.1		disease resistance family protein / LRR family protein
mdm-miR156ae	MDP0000165817	Cleavage	AT2G34930.1		disease resistance family protein / LRR family protein
mdm-miR156ae	MDP0000263766	Translation	AT5G50670.1		Squamosa promoter-binding protein-like (SBP domain) transcription factor family protein
mdm-miR156ae	MDP0000119458	Translation	AT1G69170.1		Squamosa promoter-binding protein-like (SBP domain) transcription factor family protein
mdm-miR156ae	MDP0000155354	Translation	AT5G43270.1	SPL2	squamosa promoter binding protein-like 2
mdm-miR156ae	MDP0000193702	Translation	AT1G69170.1		Squamosa promoter-binding protein-like (SBP domain) transcription factor family protein
mdm-miR156ae	MDP0000171877	Translation	AT1G69170.1		Squamosa promoter-binding protein-like (SBP domain) transcription factor family protein
mdm-miR156ae	MDP0000146640	Translation	AT1G69170.1		Squamosa promoter-binding protein-like (SBP domain) transcription factor family protein
mdm-miR156ae	MDP0000778465	Translation	AT1G69170.1		Squamosa promoter-binding protein-like (SBP domain) transcription factor family protein
mdm-miR156ae	MDP0000246046	Translation	AT1G69170.1		Squamosa promoter-binding protein-like (SBP domain) transcription factor family protein
mdm-miR156ae	MDP0000322647	Translation	AT2G42200.1	SPL9	squamosa promoter binding protein-like 9
mdm-miR156ae	MDP0000262141	Translation	AT1G27360.1	SPL11	squamosa promoter-like 11
mdm-miR156ae	MDP0000295324	Cleavage	AT5G06360.1		Ribosomal protein S8e family protein
mdm-miR156ae	MDP0000297978	Translation	AT2G42200.1	SPL9	squamosa promoter binding protein-like 9
mdm-miR156ae	MDP0000142582	Translation	AT5G50670.1		Squamosa promoter-binding protein-like (SBP domain) transcription factor family protein
mdm-miR156ae	MDP0000176265	Translation	AT5G50670.1		Squamosa promoter-binding protein-like (SBP domain) transcription factor family protein
mdm-miR156ae	MDP0000606853	Cleavage	AT2G38360.1	PRA1.B4	prenylated RAB acceptor 1.B4
mdm-miR156ae	MDP0000272336	Cleavage	AT2G34930.1		disease resistance family protein / LRR family protein
mdm-miR156ae	MDP0000322089	Cleavage	AT5G45480.1		Protein of unknown function (DUF594)
mdm-miR156ae	MDP0000349941	Translation	AT5G50130.1		NAD(P)-binding Rossmann-fold superfamily protein
mdm-miR156ae	MDP0000170630	Translation	AT5G50670.1		Squamosa promoter-binding protein-like (SBP domain) transcription factor family protein
mdm-miR156b	MDP0000589558	Cleavage	AT1G69170.1		Squamosa promoter-binding protein-like (SBP domain) transcription factor family protein
mdm-miR156b	MDP0000249364	Cleavage	AT1G62940.1	ACOS5	acyl-CoA synthetase 5
mdm-miR156b	MDP0000263766	Cleavage	AT5G50670.1		Squamosa promoter-binding protein-like (SBP domain) transcription factor family protein
mdm-miR156b	MDP0000119458	Cleavage	AT1G69170.1		Squamosa promoter-binding protein-like (SBP domain) transcription factor family protein
mdm-miR156b	MDP0000155354	Cleavage	AT5G43270.1	SPL2	squamosa promoter binding protein-like 2
mdm-miR156b	MDP0000193702	Cleavage	AT1G69170.1		Squamosa promoter-binding protein-like (SBP domain) transcription factor family protein
mdm-miR156b	MDP0000171877	Cleavage	AT1G69170.1		Squamosa promoter-binding protein-like (SBP domain) transcription factor family protein
mdm-miR156b	MDP0000246046	Cleavage	AT1G69170.1		Squamosa promoter-binding protein-like (SBP domain) transcription factor family protein
mdm-miR156b	MDP0000146640	Cleavage	AT1G69170.1		Squamosa promoter-binding protein-like (SBP domain) transcription factor family protein
mdm-miR156b	MDP0000778465	Cleavage	AT1G69170.1		Squamosa promoter-binding protein-like (SBP domain) transcription factor family protein
mdm-miR156b	MDP0000322647	Cleavage	AT2G42200.1	SPL9	squamosa promoter binding protein-like 9
mdm-miR156b	MDP0000262141	Cleavage	AT1G27360.1	SPL11	squamosa promoter-like 11
mdm-miR156b	MDP0000297978	Cleavage	AT2G42200.1	SPL9	squamosa promoter binding protein-like 9
mdm-miR156b	MDP0000176265	Cleavage	AT5G50670.1		Squamosa promoter-binding protein-like (SBP domain) transcription factor family protein
mdm-miR156b	MDP0000209716	Cleavage	AT2G34930.1		disease resistance family protein / LRR family protein
mdm-miR156b	MDP0000142582	Translation	AT5G50670.1		Squamosa promoter-binding protein-like (SBP domain) transcription factor family protein
mdm-miR156b	MDP0000276433	Cleavage	AT2G34930.1		disease resistance family protein / LRR family protein
mdm-miR156b	MDP0000263925	Cleavage	AT2G34930.1		disease resistance family protein / LRR family protein
mdm-miR156b	MDP0000380605	Cleavage	AT2G34930.1		disease resistance family protein / LRR family protein
mdm-miR156b	MDP0000165817	Cleavage	AT2G34930.1		disease resistance family protein / LRR family protein
mdm-miR156b	MDP0000295324	Cleavage	AT5G06360.1		Ribosomal protein S8e family protein
mdm-miR156b	MDP0000606853	Cleavage	AT2G38360.1	PRA1.B4	prenylated RAB acceptor 1.B4
mdm-miR156b	MDP0000349942	Translation	AT5G50130.1		NAD(P)-binding Rossmann-fold superfamily protein
mdm-miR156b	MDP0000170630	Translation	AT5G50670.1		Squamosa promoter-binding protein-like (SBP domain) transcription factor family protein
mdm-miR156c	MDP0000589558	Cleavage	AT1G69170.1		Squamosa promoter-binding protein-like (SBP domain) transcription factor family protein
mdm-miR156c	MDP0000249364	Cleavage	AT1G62940.1	ACOS5	acyl-CoA synthetase 5
mdm-miR156c	MDP0000263766	Cleavage	AT5G50670.1		Squamosa promoter-binding protein-like (SBP domain) transcription factor family protein
mdm-miR156c	MDP0000119458	Cleavage	AT1G69170.1		Squamosa promoter-binding protein-like (SBP domain) transcription factor family protein
mdm-miR156c	MDP0000155354	Cleavage	AT5G43270.1	SPL2	squamosa promoter binding protein-like 2
mdm-miR156c	MDP0000193702	Cleavage	AT1G69170.1		Squamosa promoter-binding protein-like (SBP domain) transcription factor family protein
mdm-miR156c	MDP0000171877	Cleavage	AT1G69170.1		Squamosa promoter-binding protein-like (SBP domain) transcription factor family protein
mdm-miR156c	MDP0000246046	Cleavage	AT1G69170.1		Squamosa promoter-binding protein-like (SBP domain) transcription factor family protein
mdm-miR156c	MDP0000146640	Cleavage	AT1G69170.1		Squamosa promoter-binding protein-like (SBP domain) transcription factor family protein
mdm-miR156c	MDP0000778465	Cleavage	AT1G69170.1		Squamosa promoter-binding protein-like (SBP domain) transcription factor family protein
mdm-miR156c	MDP0000322647	Cleavage	AT2G42200.1	SPL9	squamosa promoter binding protein-like 9
mdm-miR156c	MDP0000262141	Cleavage	AT1G27360.1	SPL11	squamosa promoter-like 11
mdm-miR156c	MDP0000297978	Cleavage	AT2G42200.1	SPL9	squamosa promoter binding protein-like 9
mdm-miR156c	MDP0000176265	Cleavage	AT5G50670.1		Squamosa promoter-binding protein-like (SBP domain) transcription factor family protein
mdm-miR156c	MDP0000209716	Cleavage	AT2G34930.1		disease resistance family protein / LRR family protein
mdm-miR156c	MDP0000142582	Translation	AT5G50670.1		Squamosa promoter-binding protein-like (SBP domain) transcription factor family protein
mdm-miR156c	MDP0000276433	Cleavage	AT2G34930.1		disease resistance family protein / LRR family protein
mdm-miR156c	MDP0000263925	Cleavage	AT2G34930.1		disease resistance family protein / LRR family protein
mdm-miR156c	MDP0000380605	Cleavage	AT2G34930.1		disease resistance family protein / LRR family protein
mdm-miR156c	MDP0000165817	Cleavage	AT2G34930.1		disease resistance family protein / LRR family protein
mdm-miR156c	MDP0000295324	Cleavage	AT5G06360.1		Ribosomal protein S8e family protein
mdm-miR156c	MDP0000606853	Cleavage	AT2G38360.1	PRA1.B4	prenylated RAB acceptor 1.B4
mdm-miR156c	MDP0000349942	Translation	AT5G50130.1		NAD(P)-binding Rossmann-fold superfamily protein
mdm-miR156c	MDP0000170630	Translation	AT5G50670.1		Squamosa promoter-binding protein-like (SBP domain) transcription factor family protein
mdm-miR156d	MDP0000589558	Cleavage	AT1G69170.1		Squamosa promoter-binding protein-like (SBP domain) transcription factor family protein
mdm-miR156d	MDP0000249364	Cleavage	AT1G62940.1	ACOS5	acyl-CoA synthetase 5
mdm-miR156d	MDP0000263766	Cleavage	AT5G50670.1		Squamosa promoter-binding protein-like (SBP domain) transcription factor family protein
mdm-miR156d	MDP0000119458	Cleavage	AT1G69170.1		Squamosa promoter-binding protein-like (SBP domain) transcription factor family protein
mdm-miR156d	MDP0000155354	Cleavage	AT5G43270.1	SPL2	squamosa promoter binding protein-like 2
mdm-miR156d	MDP0000193702	Cleavage	AT1G69170.1		Squamosa promoter-binding protein-like (SBP domain) transcription factor family protein
mdm-miR156d	MDP0000171877	Cleavage	AT1G69170.1		Squamosa promoter-binding protein-like (SBP domain) transcription factor family protein
mdm-miR156d	MDP0000246046	Cleavage	AT1G69170.1		Squamosa promoter-binding protein-like (SBP domain) transcription factor family protein
mdm-miR156d	MDP0000146640	Cleavage	AT1G69170.1		Squamosa promoter-binding protein-like (SBP domain) transcription factor family protein
mdm-miR156d	MDP0000778465	Cleavage	AT1G69170.1		Squamosa promoter-binding protein-like (SBP domain) transcription factor family protein
mdm-miR156d	MDP0000322647	Cleavage	AT2G42200.1	SPL9	squamosa promoter binding protein-like 9
mdm-miR156d	MDP0000262141	Cleavage	AT1G27360.1	SPL11	squamosa promoter-like 11
mdm-miR156d	MDP0000297978	Cleavage	AT2G42200.1	SPL9	squamosa promoter binding protein-like 9
mdm-miR156d	MDP0000176265	Cleavage	AT5G50670.1		Squamosa promoter-binding protein-like (SBP domain) transcription factor family protein
mdm-miR156d	MDP0000209716	Cleavage	AT2G34930.1		disease resistance family protein / LRR family protein
mdm-miR156d	MDP0000142582	Translation	AT5G50670.1		Squamosa promoter-binding protein-like (SBP domain) transcription factor family protein
mdm-miR156d	MDP0000276433	Cleavage	AT2G34930.1		disease resistance family protein / LRR family protein
mdm-miR156d	MDP0000263925	Cleavage	AT2G34930.1		disease resistance family protein / LRR family protein
mdm-miR156d	MDP0000380605	Cleavage	AT2G34930.1		disease resistance family protein / LRR family protein
mdm-miR156d	MDP0000165817	Cleavage	AT2G34930.1		disease resistance family protein / LRR family protein
mdm-miR156d	MDP0000295324	Cleavage	AT5G06360.1		Ribosomal protein S8e family protein
mdm-miR156d	MDP0000606853	Cleavage	AT2G38360.1	PRA1.B4	prenylated RAB acceptor 1.B4
mdm-miR156d	MDP0000349942	Translation	AT5G50130.1		NAD(P)-binding Rossmann-fold superfamily protein
mdm-miR156d	MDP0000170630	Translation	AT5G50670.1		Squamosa promoter-binding protein-like (SBP domain) transcription factor family protein
mdm-miR156e	MDP0000589558	Cleavage	AT1G69170.1		Squamosa promoter-binding protein-like (SBP domain) transcription factor family protein
mdm-miR156e	MDP0000249364	Cleavage	AT1G62940.1	ACOS5	acyl-CoA synthetase 5
mdm-miR156e	MDP0000263766	Cleavage	AT5G50670.1		Squamosa promoter-binding protein-like (SBP domain) transcription factor family protein
mdm-miR156e	MDP0000119458	Cleavage	AT1G69170.1		Squamosa promoter-binding protein-like (SBP domain) transcription factor family protein
mdm-miR156e	MDP0000155354	Cleavage	AT5G43270.1	SPL2	squamosa promoter binding protein-like 2
mdm-miR156e	MDP0000193702	Cleavage	AT1G69170.1		Squamosa promoter-binding protein-like (SBP domain) transcription factor family protein
mdm-miR156e	MDP0000171877	Cleavage	AT1G69170.1		Squamosa promoter-binding protein-like (SBP domain) transcription factor family protein
mdm-miR156e	MDP0000246046	Cleavage	AT1G69170.1		Squamosa promoter-binding protein-like (SBP domain) transcription factor family protein
mdm-miR156e	MDP0000146640	Cleavage	AT1G69170.1		Squamosa promoter-binding protein-like (SBP domain) transcription factor family protein
mdm-miR156e	MDP0000778465	Cleavage	AT1G69170.1		Squamosa promoter-binding protein-like (SBP domain) transcription factor family protein
mdm-miR156e	MDP0000322647	Cleavage	AT2G42200.1	SPL9	squamosa promoter binding protein-like 9
mdm-miR156e	MDP0000262141	Cleavage	AT1G27360.1	SPL11	squamosa promoter-like 11
mdm-miR156e	MDP0000297978	Cleavage	AT2G42200.1	SPL9	squamosa promoter binding protein-like 9
mdm-miR156e	MDP0000176265	Cleavage	AT5G50670.1		Squamosa promoter-binding protein-like (SBP domain) transcription factor family protein
mdm-miR156e	MDP0000209716	Cleavage	AT2G34930.1		disease resistance family protein / LRR family protein
mdm-miR156e	MDP0000142582	Translation	AT5G50670.1		Squamosa promoter-binding protein-like (SBP domain) transcription factor family protein
mdm-miR156e	MDP0000276433	Cleavage	AT2G34930.1		disease resistance family protein / LRR family protein
mdm-miR156e	MDP0000263925	Cleavage	AT2G34930.1		disease resistance family protein / LRR family protein
mdm-miR156e	MDP0000380605	Cleavage	AT2G34930.1		disease resistance family protein / LRR family protein
mdm-miR156e	MDP0000165817	Cleavage	AT2G34930.1		disease resistance family protein / LRR family protein
mdm-miR156e	MDP0000295324	Cleavage	AT5G06360.1		Ribosomal protein S8e family protein
mdm-miR156e	MDP0000606853	Cleavage	AT2G38360.1	PRA1.B4	prenylated RAB acceptor 1.B4
mdm-miR156e	MDP0000349942	Translation	AT5G50130.1		NAD(P)-binding Rossmann-fold superfamily protein
mdm-miR156e	MDP0000170630	Translation	AT5G50670.1		Squamosa promoter-binding protein-like (SBP domain) transcription factor family protein
mdm-miR156f	MDP0000589558	Cleavage	AT1G69170.1		Squamosa promoter-binding protein-like (SBP domain) transcription factor family protein
mdm-miR156f	MDP0000249364	Cleavage	AT1G62940.1	ACOS5	acyl-CoA synthetase 5
mdm-miR156f	MDP0000263766	Cleavage	AT5G50670.1		Squamosa promoter-binding protein-like (SBP domain) transcription factor family protein
mdm-miR156f	MDP0000119458	Cleavage	AT1G69170.1		Squamosa promoter-binding protein-like (SBP domain) transcription factor family protein
mdm-miR156f	MDP0000155354	Cleavage	AT5G43270.1	SPL2	squamosa promoter binding protein-like 2
mdm-miR156f	MDP0000193702	Cleavage	AT1G69170.1		Squamosa promoter-binding protein-like (SBP domain) transcription factor family protein
mdm-miR156f	MDP0000171877	Cleavage	AT1G69170.1		Squamosa promoter-binding protein-like (SBP domain) transcription factor family protein
mdm-miR156f	MDP0000246046	Cleavage	AT1G69170.1		Squamosa promoter-binding protein-like (SBP domain) transcription factor family protein
mdm-miR156f	MDP0000146640	Cleavage	AT1G69170.1		Squamosa promoter-binding protein-like (SBP domain) transcription factor family protein
mdm-miR156f	MDP0000778465	Cleavage	AT1G69170.1		Squamosa promoter-binding protein-like (SBP domain) transcription factor family protein
mdm-miR156f	MDP0000322647	Cleavage	AT2G42200.1	SPL9	squamosa promoter binding protein-like 9
mdm-miR156f	MDP0000262141	Cleavage	AT1G27360.1	SPL11	squamosa promoter-like 11
mdm-miR156f	MDP0000297978	Cleavage	AT2G42200.1	SPL9	squamosa promoter binding protein-like 9
mdm-miR156f	MDP0000176265	Cleavage	AT5G50670.1		Squamosa promoter-binding protein-like (SBP domain) transcription factor family protein
mdm-miR156f	MDP0000209716	Cleavage	AT2G34930.1		disease resistance family protein / LRR family protein
mdm-miR156f	MDP0000142582	Translation	AT5G50670.1		Squamosa promoter-binding protein-like (SBP domain) transcription factor family protein
mdm-miR156f	MDP0000276433	Cleavage	AT2G34930.1		disease resistance family protein / LRR family protein
mdm-miR156f	MDP0000263925	Cleavage	AT2G34930.1		disease resistance family protein / LRR family protein
mdm-miR156f	MDP0000380605	Cleavage	AT2G34930.1		disease resistance family protein / LRR family protein
mdm-miR156f	MDP0000165817	Cleavage	AT2G34930.1		disease resistance family protein / LRR family protein
mdm-miR156f	MDP0000295324	Cleavage	AT5G06360.1		Ribosomal protein S8e family protein
mdm-miR156f	MDP0000606853	Cleavage	AT2G38360.1	PRA1.B4	prenylated RAB acceptor 1.B4
mdm-miR156f	MDP0000349942	Translation	AT5G50130.1		NAD(P)-binding Rossmann-fold superfamily protein
mdm-miR156f	MDP0000170630	Translation	AT5G50670.1		Squamosa promoter-binding protein-like (SBP domain) transcription factor family protein
mdm-miR156g	MDP0000589558	Cleavage	AT1G69170.1		Squamosa promoter-binding protein-like (SBP domain) transcription factor family protein
mdm-miR156g	MDP0000249364	Cleavage	AT1G62940.1	ACOS5	acyl-CoA synthetase 5
mdm-miR156g	MDP0000263766	Cleavage	AT5G50670.1		Squamosa promoter-binding protein-like (SBP domain) transcription factor family protein
mdm-miR156g	MDP0000119458	Cleavage	AT1G69170.1		Squamosa promoter-binding protein-like (SBP domain) transcription factor family protein
mdm-miR156g	MDP0000155354	Cleavage	AT5G43270.1	SPL2	squamosa promoter binding protein-like 2
mdm-miR156g	MDP0000193702	Cleavage	AT1G69170.1		Squamosa promoter-binding protein-like (SBP domain) transcription factor family protein
mdm-miR156g	MDP0000171877	Cleavage	AT1G69170.1		Squamosa promoter-binding protein-like (SBP domain) transcription factor family protein
mdm-miR156g	MDP0000246046	Cleavage	AT1G69170.1		Squamosa promoter-binding protein-like (SBP domain) transcription factor family protein
mdm-miR156g	MDP0000146640	Cleavage	AT1G69170.1		Squamosa promoter-binding protein-like (SBP domain) transcription factor family protein
mdm-miR156g	MDP0000778465	Cleavage	AT1G69170.1		Squamosa promoter-binding protein-like (SBP domain) transcription factor family protein
mdm-miR156g	MDP0000322647	Cleavage	AT2G42200.1	SPL9	squamosa promoter binding protein-like 9
mdm-miR156g	MDP0000262141	Cleavage	AT1G27360.1	SPL11	squamosa promoter-like 11
mdm-miR156g	MDP0000297978	Cleavage	AT2G42200.1	SPL9	squamosa promoter binding protein-like 9
mdm-miR156g	MDP0000176265	Cleavage	AT5G50670.1		Squamosa promoter-binding protein-like (SBP domain) transcription factor family protein
mdm-miR156g	MDP0000209716	Cleavage	AT2G34930.1		disease resistance family protein / LRR family protein
mdm-miR156g	MDP0000142582	Translation	AT5G50670.1		Squamosa promoter-binding protein-like (SBP domain) transcription factor family protein
mdm-miR156g	MDP0000276433	Cleavage	AT2G34930.1		disease resistance family protein / LRR family protein
mdm-miR156g	MDP0000263925	Cleavage	AT2G34930.1		disease resistance family protein / LRR family protein
mdm-miR156g	MDP0000380605	Cleavage	AT2G34930.1		disease resistance family protein / LRR family protein
mdm-miR156g	MDP0000165817	Cleavage	AT2G34930.1		disease resistance family protein / LRR family protein
mdm-miR156g	MDP0000295324	Cleavage	AT5G06360.1		Ribosomal protein S8e family protein
mdm-miR156g	MDP0000606853	Cleavage	AT2G38360.1	PRA1.B4	prenylated RAB acceptor 1.B4
mdm-miR156g	MDP0000349942	Translation	AT5G50130.1		NAD(P)-binding Rossmann-fold superfamily protein
mdm-miR156g	MDP0000170630	Translation	AT5G50670.1		Squamosa promoter-binding protein-like (SBP domain) transcription factor family protein
mdm-miR156h	MDP0000589558	Cleavage	AT1G69170.1		Squamosa promoter-binding protein-like (SBP domain) transcription factor family protein
mdm-miR156h	MDP0000249364	Cleavage	AT1G62940.1	ACOS5	acyl-CoA synthetase 5
mdm-miR156h	MDP0000263766	Cleavage	AT5G50670.1		Squamosa promoter-binding protein-like (SBP domain) transcription factor family protein
mdm-miR156h	MDP0000119458	Cleavage	AT1G69170.1		Squamosa promoter-binding protein-like (SBP domain) transcription factor family protein
mdm-miR156h	MDP0000155354	Cleavage	AT5G43270.1	SPL2	squamosa promoter binding protein-like 2
mdm-miR156h	MDP0000193702	Cleavage	AT1G69170.1		Squamosa promoter-binding protein-like (SBP domain) transcription factor family protein
mdm-miR156h	MDP0000171877	Cleavage	AT1G69170.1		Squamosa promoter-binding protein-like (SBP domain) transcription factor family protein
mdm-miR156h	MDP0000246046	Cleavage	AT1G69170.1		Squamosa promoter-binding protein-like (SBP domain) transcription factor family protein
mdm-miR156h	MDP0000146640	Cleavage	AT1G69170.1		Squamosa promoter-binding protein-like (SBP domain) transcription factor family protein
mdm-miR156h	MDP0000778465	Cleavage	AT1G69170.1		Squamosa promoter-binding protein-like (SBP domain) transcription factor family protein
mdm-miR156h	MDP0000322647	Cleavage	AT2G42200.1	SPL9	squamosa promoter binding protein-like 9
mdm-miR156h	MDP0000262141	Cleavage	AT1G27360.1	SPL11	squamosa promoter-like 11
mdm-miR156h	MDP0000297978	Cleavage	AT2G42200.1	SPL9	squamosa promoter binding protein-like 9
mdm-miR156h	MDP0000176265	Cleavage	AT5G50670.1		Squamosa promoter-binding protein-like (SBP domain) transcription factor family protein
mdm-miR156h	MDP0000209716	Cleavage	AT2G34930.1		disease resistance family protein / LRR family protein
mdm-miR156h	MDP0000142582	Translation	AT5G50670.1		Squamosa promoter-binding protein-like (SBP domain) transcription factor family protein
mdm-miR156h	MDP0000276433	Cleavage	AT2G34930.1		disease resistance family protein / LRR family protein
mdm-miR156h	MDP0000263925	Cleavage	AT2G34930.1		disease resistance family protein / LRR family protein
mdm-miR156h	MDP0000380605	Cleavage	AT2G34930.1		disease resistance family protein / LRR family protein
mdm-miR156h	MDP0000165817	Cleavage	AT2G34930.1		disease resistance family protein / LRR family protein
mdm-miR156h	MDP0000295324	Cleavage	AT5G06360.1		Ribosomal protein S8e family protein
mdm-miR156h	MDP0000606853	Cleavage	AT2G38360.1	PRA1.B4	prenylated RAB acceptor 1.B4
mdm-miR156h	MDP0000349942	Translation	AT5G50130.1		NAD(P)-binding Rossmann-fold superfamily protein
mdm-miR156h	MDP0000170630	Translation	AT5G50670.1		Squamosa promoter-binding protein-like (SBP domain) transcription factor family protein
mdm-miR156i	MDP0000589558	Cleavage	AT1G69170.1		Squamosa promoter-binding protein-like (SBP domain) transcription factor family protein
mdm-miR156i	MDP0000249364	Cleavage	AT1G62940.1	ACOS5	acyl-CoA synthetase 5
mdm-miR156i	MDP0000263766	Cleavage	AT5G50670.1		Squamosa promoter-binding protein-like (SBP domain) transcription factor family protein
mdm-miR156i	MDP0000119458	Cleavage	AT1G69170.1		Squamosa promoter-binding protein-like (SBP domain) transcription factor family protein
mdm-miR156i	MDP0000155354	Cleavage	AT5G43270.1	SPL2	squamosa promoter binding protein-like 2
mdm-miR156i	MDP0000193702	Cleavage	AT1G69170.1		Squamosa promoter-binding protein-like (SBP domain) transcription factor family protein
mdm-miR156i	MDP0000171877	Cleavage	AT1G69170.1		Squamosa promoter-binding protein-like (SBP domain) transcription factor family protein
mdm-miR156i	MDP0000246046	Cleavage	AT1G69170.1		Squamosa promoter-binding protein-like (SBP domain) transcription factor family protein
mdm-miR156i	MDP0000146640	Cleavage	AT1G69170.1		Squamosa promoter-binding protein-like (SBP domain) transcription factor family protein
mdm-miR156i	MDP0000778465	Cleavage	AT1G69170.1		Squamosa promoter-binding protein-like (SBP domain) transcription factor family protein
mdm-miR156i	MDP0000322647	Cleavage	AT2G42200.1	SPL9	squamosa promoter binding protein-like 9
mdm-miR156i	MDP0000262141	Cleavage	AT1G27360.1	SPL11	squamosa promoter-like 11
mdm-miR156i	MDP0000297978	Cleavage	AT2G42200.1	SPL9	squamosa promoter binding protein-like 9
mdm-miR156i	MDP0000176265	Cleavage	AT5G50670.1		Squamosa promoter-binding protein-like (SBP domain) transcription factor family protein
mdm-miR156i	MDP0000209716	Cleavage	AT2G34930.1		disease resistance family protein / LRR family protein
mdm-miR156i	MDP0000142582	Translation	AT5G50670.1		Squamosa promoter-binding protein-like (SBP domain) transcription factor family protein
mdm-miR156i	MDP0000276433	Cleavage	AT2G34930.1		disease resistance family protein / LRR family protein
mdm-miR156i	MDP0000263925	Cleavage	AT2G34930.1		disease resistance family protein / LRR family protein
mdm-miR156i	MDP0000380605	Cleavage	AT2G34930.1		disease resistance family protein / LRR family protein
mdm-miR156i	MDP0000165817	Cleavage	AT2G34930.1		disease resistance family protein / LRR family protein
mdm-miR156i	MDP0000295324	Cleavage	AT5G06360.1		Ribosomal protein S8e family protein
mdm-miR156i	MDP0000606853	Cleavage	AT2G38360.1	PRA1.B4	prenylated RAB acceptor 1.B4
mdm-miR156i	MDP0000349942	Translation	AT5G50130.1		NAD(P)-binding Rossmann-fold superfamily protein
mdm-miR156i	MDP0000170630	Translation	AT5G50670.1		Squamosa promoter-binding protein-like (SBP domain) transcription factor family protein
mdm-miR156j	MDP0000589558	Cleavage	AT1G69170.1		Squamosa promoter-binding protein-like (SBP domain) transcription factor family protein
mdm-miR156j	MDP0000249364	Cleavage	AT1G62940.1	ACOS5	acyl-CoA synthetase 5
mdm-miR156j	MDP0000263766	Cleavage	AT5G50670.1		Squamosa promoter-binding protein-like (SBP domain) transcription factor family protein
mdm-miR156j	MDP0000119458	Cleavage	AT1G69170.1		Squamosa promoter-binding protein-like (SBP domain) transcription factor family protein
mdm-miR156j	MDP0000155354	Cleavage	AT5G43270.1	SPL2	squamosa promoter binding protein-like 2
mdm-miR156j	MDP0000193702	Cleavage	AT1G69170.1		Squamosa promoter-binding protein-like (SBP domain) transcription factor family protein
mdm-miR156j	MDP0000171877	Cleavage	AT1G69170.1		Squamosa promoter-binding protein-like (SBP domain) transcription factor family protein
mdm-miR156j	MDP0000246046	Cleavage	AT1G69170.1		Squamosa promoter-binding protein-like (SBP domain) transcription factor family protein
mdm-miR156j	MDP0000146640	Cleavage	AT1G69170.1		Squamosa promoter-binding protein-like (SBP domain) transcription factor family protein
mdm-miR156j	MDP0000778465	Cleavage	AT1G69170.1		Squamosa promoter-binding protein-like (SBP domain) transcription factor family protein
mdm-miR156j	MDP0000322647	Cleavage	AT2G42200.1	SPL9	squamosa promoter binding protein-like 9
mdm-miR156j	MDP0000262141	Cleavage	AT1G27360.1	SPL11	squamosa promoter-like 11
mdm-miR156j	MDP0000297978	Cleavage	AT2G42200.1	SPL9	squamosa promoter binding protein-like 9
mdm-miR156j	MDP0000176265	Cleavage	AT5G50670.1		Squamosa promoter-binding protein-like (SBP domain) transcription factor family protein
mdm-miR156j	MDP0000209716	Cleavage	AT2G34930.1		disease resistance family protein / LRR family protein
mdm-miR156j	MDP0000142582	Translation	AT5G50670.1		Squamosa promoter-binding protein-like (SBP domain) transcription factor family protein
mdm-miR156j	MDP0000276433	Cleavage	AT2G34930.1		disease resistance family protein / LRR family protein
mdm-miR156j	MDP0000263925	Cleavage	AT2G34930.1		disease resistance family protein / LRR family protein
mdm-miR156j	MDP0000380605	Cleavage	AT2G34930.1		disease resistance family protein / LRR family protein
mdm-miR156j	MDP0000165817	Cleavage	AT2G34930.1		disease resistance family protein / LRR family protein
mdm-miR156j	MDP0000295324	Cleavage	AT5G06360.1		Ribosomal protein S8e family protein
mdm-miR156j	MDP0000606853	Cleavage	AT2G38360.1	PRA1.B4	prenylated RAB acceptor 1.B4
mdm-miR156j	MDP0000349942	Translation	AT5G50130.1		NAD(P)-binding Rossmann-fold superfamily protein
mdm-miR156j	MDP0000170630	Translation	AT5G50670.1		Squamosa promoter-binding protein-like (SBP domain) transcription factor family protein
mdm-miR156k	MDP0000589558	Cleavage	AT1G69170.1		Squamosa promoter-binding protein-like (SBP domain) transcription factor family protein
mdm-miR156k	MDP0000249364	Cleavage	AT1G62940.1	ACOS5	acyl-CoA synthetase 5
mdm-miR156k	MDP0000263766	Cleavage	AT5G50670.1		Squamosa promoter-binding protein-like (SBP domain) transcription factor family protein
mdm-miR156k	MDP0000119458	Cleavage	AT1G69170.1		Squamosa promoter-binding protein-like (SBP domain) transcription factor family protein
mdm-miR156k	MDP0000155354	Cleavage	AT5G43270.1	SPL2	squamosa promoter binding protein-like 2
mdm-miR156k	MDP0000193702	Cleavage	AT1G69170.1		Squamosa promoter-binding protein-like (SBP domain) transcription factor family protein
mdm-miR156k	MDP0000171877	Cleavage	AT1G69170.1		Squamosa promoter-binding protein-like (SBP domain) transcription factor family protein
mdm-miR156k	MDP0000246046	Cleavage	AT1G69170.1		Squamosa promoter-binding protein-like (SBP domain) transcription factor family protein
mdm-miR156k	MDP0000146640	Cleavage	AT1G69170.1		Squamosa promoter-binding protein-like (SBP domain) transcription factor family protein
mdm-miR156k	MDP0000778465	Cleavage	AT1G69170.1		Squamosa promoter-binding protein-like (SBP domain) transcription factor family protein
mdm-miR156k	MDP0000322647	Cleavage	AT2G42200.1	SPL9	squamosa promoter binding protein-like 9
mdm-miR156k	MDP0000262141	Cleavage	AT1G27360.1	SPL11	squamosa promoter-like 11
mdm-miR156k	MDP0000297978	Cleavage	AT2G42200.1	SPL9	squamosa promoter binding protein-like 9
mdm-miR156k	MDP0000176265	Cleavage	AT5G50670.1		Squamosa promoter-binding protein-like (SBP domain) transcription factor family protein
mdm-miR156k	MDP0000209716	Cleavage	AT2G34930.1		disease resistance family protein / LRR family protein
mdm-miR156k	MDP0000142582	Translation	AT5G50670.1		Squamosa promoter-binding protein-like (SBP domain) transcription factor family protein
mdm-miR156k	MDP0000276433	Cleavage	AT2G34930.1		disease resistance family protein / LRR family protein
mdm-miR156k	MDP0000263925	Cleavage	AT2G34930.1		disease resistance family protein / LRR family protein
mdm-miR156k	MDP0000380605	Cleavage	AT2G34930.1		disease resistance family protein / LRR family protein
mdm-miR156k	MDP0000165817	Cleavage	AT2G34930.1		disease resistance family protein / LRR family protein
mdm-miR156k	MDP0000295324	Cleavage	AT5G06360.1		Ribosomal protein S8e family protein
mdm-miR156k	MDP0000606853	Cleavage	AT2G38360.1	PRA1.B4	prenylated RAB acceptor 1.B4
mdm-miR156k	MDP0000349942	Translation	AT5G50130.1		NAD(P)-binding Rossmann-fold superfamily protein
mdm-miR156k	MDP0000170630	Translation	AT5G50670.1		Squamosa promoter-binding protein-like (SBP domain) transcription factor family protein
mdm-miR156l	MDP0000589558	Cleavage	AT1G69170.1		Squamosa promoter-binding protein-like (SBP domain) transcription factor family protein
mdm-miR156l	MDP0000249364	Cleavage	AT1G62940.1	ACOS5	acyl-CoA synthetase 5
mdm-miR156l	MDP0000263766	Cleavage	AT5G50670.1		Squamosa promoter-binding protein-like (SBP domain) transcription factor family protein
mdm-miR156l	MDP0000119458	Cleavage	AT1G69170.1		Squamosa promoter-binding protein-like (SBP domain) transcription factor family protein
mdm-miR156l	MDP0000155354	Cleavage	AT5G43270.1	SPL2	squamosa promoter binding protein-like 2
mdm-miR156l	MDP0000193702	Cleavage	AT1G69170.1		Squamosa promoter-binding protein-like (SBP domain) transcription factor family protein
mdm-miR156l	MDP0000171877	Cleavage	AT1G69170.1		Squamosa promoter-binding protein-like (SBP domain) transcription factor family protein
mdm-miR156l	MDP0000246046	Cleavage	AT1G69170.1		Squamosa promoter-binding protein-like (SBP domain) transcription factor family protein
mdm-miR156l	MDP0000146640	Cleavage	AT1G69170.1		Squamosa promoter-binding protein-like (SBP domain) transcription factor family protein
mdm-miR156l	MDP0000778465	Cleavage	AT1G69170.1		Squamosa promoter-binding protein-like (SBP domain) transcription factor family protein
mdm-miR156l	MDP0000322647	Cleavage	AT2G42200.1	SPL9	squamosa promoter binding protein-like 9
mdm-miR156l	MDP0000262141	Cleavage	AT1G27360.1	SPL11	squamosa promoter-like 11
mdm-miR156l	MDP0000297978	Cleavage	AT2G42200.1	SPL9	squamosa promoter binding protein-like 9
mdm-miR156l	MDP0000176265	Cleavage	AT5G50670.1		Squamosa promoter-binding protein-like (SBP domain) transcription factor family protein
mdm-miR156l	MDP0000209716	Cleavage	AT2G34930.1		disease resistance family protein / LRR family protein
mdm-miR156l	MDP0000142582	Translation	AT5G50670.1		Squamosa promoter-binding protein-like (SBP domain) transcription factor family protein
mdm-miR156l	MDP0000276433	Cleavage	AT2G34930.1		disease resistance family protein / LRR family protein
mdm-miR156l	MDP0000263925	Cleavage	AT2G34930.1		disease resistance family protein / LRR family protein
mdm-miR156l	MDP0000380605	Cleavage	AT2G34930.1		disease resistance family protein / LRR family protein
mdm-miR156l	MDP0000165817	Cleavage	AT2G34930.1		disease resistance family protein / LRR family protein
mdm-miR156l	MDP0000295324	Cleavage	AT5G06360.1		Ribosomal protein S8e family protein
mdm-miR156l	MDP0000606853	Cleavage	AT2G38360.1	PRA1.B4	prenylated RAB acceptor 1.B4
mdm-miR156l	MDP0000349942	Translation	AT5G50130.1		NAD(P)-binding Rossmann-fold superfamily protein
mdm-miR156l	MDP0000170630	Translation	AT5G50670.1		Squamosa promoter-binding protein-like (SBP domain) transcription factor family protein
mdm-miR156m	MDP0000589558	Cleavage	AT1G69170.1		Squamosa promoter-binding protein-like (SBP domain) transcription factor family protein
mdm-miR156m	MDP0000249364	Cleavage	AT1G62940.1	ACOS5	acyl-CoA synthetase 5
mdm-miR156m	MDP0000263766	Cleavage	AT5G50670.1		Squamosa promoter-binding protein-like (SBP domain) transcription factor family protein
mdm-miR156m	MDP0000119458	Cleavage	AT1G69170.1		Squamosa promoter-binding protein-like (SBP domain) transcription factor family protein
mdm-miR156m	MDP0000155354	Cleavage	AT5G43270.1	SPL2	squamosa promoter binding protein-like 2
mdm-miR156m	MDP0000193702	Cleavage	AT1G69170.1		Squamosa promoter-binding protein-like (SBP domain) transcription factor family protein
mdm-miR156m	MDP0000171877	Cleavage	AT1G69170.1		Squamosa promoter-binding protein-like (SBP domain) transcription factor family protein
mdm-miR156m	MDP0000246046	Cleavage	AT1G69170.1		Squamosa promoter-binding protein-like (SBP domain) transcription factor family protein
mdm-miR156m	MDP0000146640	Cleavage	AT1G69170.1		Squamosa promoter-binding protein-like (SBP domain) transcription factor family protein
mdm-miR156m	MDP0000778465	Cleavage	AT1G69170.1		Squamosa promoter-binding protein-like (SBP domain) transcription factor family protein
mdm-miR156m	MDP0000322647	Cleavage	AT2G42200.1	SPL9	squamosa promoter binding protein-like 9
mdm-miR156m	MDP0000262141	Cleavage	AT1G27360.1	SPL11	squamosa promoter-like 11
mdm-miR156m	MDP0000297978	Cleavage	AT2G42200.1	SPL9	squamosa promoter binding protein-like 9
mdm-miR156m	MDP0000176265	Cleavage	AT5G50670.1		Squamosa promoter-binding protein-like (SBP domain) transcription factor family protein
mdm-miR156m	MDP0000209716	Cleavage	AT2G34930.1		disease resistance family protein / LRR family protein
mdm-miR156m	MDP0000142582	Translation	AT5G50670.1		Squamosa promoter-binding protein-like (SBP domain) transcription factor family protein
mdm-miR156m	MDP0000276433	Cleavage	AT2G34930.1		disease resistance family protein / LRR family protein
mdm-miR156m	MDP0000263925	Cleavage	AT2G34930.1		disease resistance family protein / LRR family protein
mdm-miR156m	MDP0000380605	Cleavage	AT2G34930.1		disease resistance family protein / LRR family protein
mdm-miR156m	MDP0000165817	Cleavage	AT2G34930.1		disease resistance family protein / LRR family protein
mdm-miR156m	MDP0000295324	Cleavage	AT5G06360.1		Ribosomal protein S8e family protein
mdm-miR156m	MDP0000606853	Cleavage	AT2G38360.1	PRA1.B4	prenylated RAB acceptor 1.B4
mdm-miR156m	MDP0000349942	Translation	AT5G50130.1		NAD(P)-binding Rossmann-fold superfamily protein
mdm-miR156m	MDP0000170630	Translation	AT5G50670.1		Squamosa promoter-binding protein-like (SBP domain) transcription factor family protein
mdm-miR156n	MDP0000589558	Cleavage	AT1G69170.1		Squamosa promoter-binding protein-like (SBP domain) transcription factor family protein
mdm-miR156n	MDP0000249364	Cleavage	AT1G62940.1	ACOS5	acyl-CoA synthetase 5
mdm-miR156n	MDP0000263766	Cleavage	AT5G50670.1		Squamosa promoter-binding protein-like (SBP domain) transcription factor family protein
mdm-miR156n	MDP0000119458	Cleavage	AT1G69170.1		Squamosa promoter-binding protein-like (SBP domain) transcription factor family protein
mdm-miR156n	MDP0000155354	Cleavage	AT5G43270.1	SPL2	squamosa promoter binding protein-like 2
mdm-miR156n	MDP0000193702	Cleavage	AT1G69170.1		Squamosa promoter-binding protein-like (SBP domain) transcription factor family protein
mdm-miR156n	MDP0000171877	Cleavage	AT1G69170.1		Squamosa promoter-binding protein-like (SBP domain) transcription factor family protein
mdm-miR156n	MDP0000246046	Cleavage	AT1G69170.1		Squamosa promoter-binding protein-like (SBP domain) transcription factor family protein
mdm-miR156n	MDP0000146640	Cleavage	AT1G69170.1		Squamosa promoter-binding protein-like (SBP domain) transcription factor family protein
mdm-miR156n	MDP0000778465	Cleavage	AT1G69170.1		Squamosa promoter-binding protein-like (SBP domain) transcription factor family protein
mdm-miR156n	MDP0000322647	Cleavage	AT2G42200.1	SPL9	squamosa promoter binding protein-like 9
mdm-miR156n	MDP0000262141	Cleavage	AT1G27360.1	SPL11	squamosa promoter-like 11
mdm-miR156n	MDP0000297978	Cleavage	AT2G42200.1	SPL9	squamosa promoter binding protein-like 9
mdm-miR156n	MDP0000176265	Cleavage	AT5G50670.1		Squamosa promoter-binding protein-like (SBP domain) transcription factor family protein
mdm-miR156n	MDP0000209716	Cleavage	AT2G34930.1		disease resistance family protein / LRR family protein
mdm-miR156n	MDP0000142582	Translation	AT5G50670.1		Squamosa promoter-binding protein-like (SBP domain) transcription factor family protein
mdm-miR156n	MDP0000276433	Cleavage	AT2G34930.1		disease resistance family protein / LRR family protein
mdm-miR156n	MDP0000263925	Cleavage	AT2G34930.1		disease resistance family protein / LRR family protein
mdm-miR156n	MDP0000380605	Cleavage	AT2G34930.1		disease resistance family protein / LRR family protein
mdm-miR156n	MDP0000165817	Cleavage	AT2G34930.1		disease resistance family protein / LRR family protein
mdm-miR156n	MDP0000295324	Cleavage	AT5G06360.1		Ribosomal protein S8e family protein
mdm-miR156n	MDP0000606853	Cleavage	AT2G38360.1	PRA1.B4	prenylated RAB acceptor 1.B4
mdm-miR156n	MDP0000349942	Translation	AT5G50130.1		NAD(P)-binding Rossmann-fold superfamily protein
mdm-miR156n	MDP0000170630	Translation	AT5G50670.1		Squamosa promoter-binding protein-like (SBP domain) transcription factor family protein
mdm-miR156o	MDP0000589558	Cleavage	AT1G69170.1		Squamosa promoter-binding protein-like (SBP domain) transcription factor family protein
mdm-miR156o	MDP0000249364	Cleavage	AT1G62940.1	ACOS5	acyl-CoA synthetase 5
mdm-miR156o	MDP0000263766	Cleavage	AT5G50670.1		Squamosa promoter-binding protein-like (SBP domain) transcription factor family protein
mdm-miR156o	MDP0000119458	Cleavage	AT1G69170.1		Squamosa promoter-binding protein-like (SBP domain) transcription factor family protein
mdm-miR156o	MDP0000155354	Cleavage	AT5G43270.1	SPL2	squamosa promoter binding protein-like 2
mdm-miR156o	MDP0000193702	Cleavage	AT1G69170.1		Squamosa promoter-binding protein-like (SBP domain) transcription factor family protein
mdm-miR156o	MDP0000171877	Cleavage	AT1G69170.1		Squamosa promoter-binding protein-like (SBP domain) transcription factor family protein
mdm-miR156o	MDP0000246046	Cleavage	AT1G69170.1		Squamosa promoter-binding protein-like (SBP domain) transcription factor family protein
mdm-miR156o	MDP0000146640	Cleavage	AT1G69170.1		Squamosa promoter-binding protein-like (SBP domain) transcription factor family protein
mdm-miR156o	MDP0000778465	Cleavage	AT1G69170.1		Squamosa promoter-binding protein-like (SBP domain) transcription factor family protein
mdm-miR156o	MDP0000322647	Cleavage	AT2G42200.1	SPL9	squamosa promoter binding protein-like 9
mdm-miR156o	MDP0000262141	Cleavage	AT1G27360.1	SPL11	squamosa promoter-like 11
mdm-miR156o	MDP0000297978	Cleavage	AT2G42200.1	SPL9	squamosa promoter binding protein-like 9
mdm-miR156o	MDP0000176265	Cleavage	AT5G50670.1		Squamosa promoter-binding protein-like (SBP domain) transcription factor family protein
mdm-miR156o	MDP0000209716	Cleavage	AT2G34930.1		disease resistance family protein / LRR family protein
mdm-miR156o	MDP0000142582	Translation	AT5G50670.1		Squamosa promoter-binding protein-like (SBP domain) transcription factor family protein
mdm-miR156o	MDP0000276433	Cleavage	AT2G34930.1		disease resistance family protein / LRR family protein
mdm-miR156o	MDP0000263925	Cleavage	AT2G34930.1		disease resistance family protein / LRR family protein
mdm-miR156o	MDP0000380605	Cleavage	AT2G34930.1		disease resistance family protein / LRR family protein
mdm-miR156o	MDP0000165817	Cleavage	AT2G34930.1		disease resistance family protein / LRR family protein
mdm-miR156o	MDP0000295324	Cleavage	AT5G06360.1		Ribosomal protein S8e family protein
mdm-miR156o	MDP0000606853	Cleavage	AT2G38360.1	PRA1.B4	prenylated RAB acceptor 1.B4
mdm-miR156o	MDP0000349942	Translation	AT5G50130.1		NAD(P)-binding Rossmann-fold superfamily protein
mdm-miR156o	MDP0000170630	Translation	AT5G50670.1		Squamosa promoter-binding protein-like (SBP domain) transcription factor family protein
mdm-miR156p	MDP0000142582	Cleavage	AT5G50670.1		Squamosa promoter-binding protein-like (SBP domain) transcription factor family protein
mdm-miR156p	MDP0000246046	Cleavage	AT1G69170.1		Squamosa promoter-binding protein-like (SBP domain) transcription factor family protein
mdm-miR156p	MDP0000171877	Cleavage	AT1G69170.1		Squamosa promoter-binding protein-like (SBP domain) transcription factor family protein
mdm-miR156p	MDP0000193702	Cleavage	AT1G69170.1		Squamosa promoter-binding protein-like (SBP domain) transcription factor family protein
mdm-miR156p	MDP0000119458	Cleavage	AT1G69170.1		Squamosa promoter-binding protein-like (SBP domain) transcription factor family protein
mdm-miR156p	MDP0000176265	Cleavage	AT5G50670.1		Squamosa promoter-binding protein-like (SBP domain) transcription factor family protein
mdm-miR156p	MDP0000170630	Cleavage	AT5G50670.1		Squamosa promoter-binding protein-like (SBP domain) transcription factor family protein
mdm-miR156p	MDP0000297978	Cleavage	AT2G42200.1	SPL9	squamosa promoter binding protein-like 9
mdm-miR156p	MDP0000262141	Cleavage	AT1G27360.1	SPL11	squamosa promoter-like 11
mdm-miR156p	MDP0000322647	Cleavage	AT2G42200.1	SPL9	squamosa promoter binding protein-like 9
mdm-miR156p	MDP0000146640	Cleavage	AT1G69170.1		Squamosa promoter-binding protein-like (SBP domain) transcription factor family protein
mdm-miR156p	MDP0000778465	Cleavage	AT1G69170.1		Squamosa promoter-binding protein-like (SBP domain) transcription factor family protein
mdm-miR156p	MDP0000155354	Cleavage	AT5G43270.1	SPL2	squamosa promoter binding protein-like 2
mdm-miR156p	MDP0000263766	Cleavage	AT5G50670.1		Squamosa promoter-binding protein-like (SBP domain) transcription factor family protein
mdm-miR156p	MDP0000249364	Cleavage	AT1G62940.1	ACOS5	acyl-CoA synthetase 5
mdm-miR156p	MDP0000325736	Translation
mdm-miR156p	MDP0000589558	Cleavage	AT1G69170.1		Squamosa promoter-binding protein-like (SBP domain) transcription factor family protein
mdm-miR156p	MDP0000151903	Translation	AT3G08840.2		D-alanine--D-alanine ligase family
mdm-miR156p	MDP0000945338	Translation	AT3G08840.2		D-alanine--D-alanine ligase family
mdm-miR156q	MDP0000142582	Cleavage	AT5G50670.1		Squamosa promoter-binding protein-like (SBP domain) transcription factor family protein
mdm-miR156q	MDP0000246046	Cleavage	AT1G69170.1		Squamosa promoter-binding protein-like (SBP domain) transcription factor family protein
mdm-miR156q	MDP0000171877	Cleavage	AT1G69170.1		Squamosa promoter-binding protein-like (SBP domain) transcription factor family protein
mdm-miR156q	MDP0000193702	Cleavage	AT1G69170.1		Squamosa promoter-binding protein-like (SBP domain) transcription factor family protein
mdm-miR156q	MDP0000119458	Cleavage	AT1G69170.1		Squamosa promoter-binding protein-like (SBP domain) transcription factor family protein
mdm-miR156q	MDP0000176265	Cleavage	AT5G50670.1		Squamosa promoter-binding protein-like (SBP domain) transcription factor family protein
mdm-miR156q	MDP0000170630	Cleavage	AT5G50670.1		Squamosa promoter-binding protein-like (SBP domain) transcription factor family protein
mdm-miR156q	MDP0000297978	Cleavage	AT2G42200.1	SPL9	squamosa promoter binding protein-like 9
mdm-miR156q	MDP0000262141	Cleavage	AT1G27360.1	SPL11	squamosa promoter-like 11
mdm-miR156q	MDP0000322647	Cleavage	AT2G42200.1	SPL9	squamosa promoter binding protein-like 9
mdm-miR156q	MDP0000146640	Cleavage	AT1G69170.1		Squamosa promoter-binding protein-like (SBP domain) transcription factor family protein
mdm-miR156q	MDP0000778465	Cleavage	AT1G69170.1		Squamosa promoter-binding protein-like (SBP domain) transcription factor family protein
mdm-miR156q	MDP0000155354	Cleavage	AT5G43270.1	SPL2	squamosa promoter binding protein-like 2
mdm-miR156q	MDP0000263766	Cleavage	AT5G50670.1		Squamosa promoter-binding protein-like (SBP domain) transcription factor family protein
mdm-miR156q	MDP0000249364	Cleavage	AT1G62940.1	ACOS5	acyl-CoA synthetase 5
mdm-miR156q	MDP0000325736	Translation
mdm-miR156q	MDP0000589558	Cleavage	AT1G69170.1		Squamosa promoter-binding protein-like (SBP domain) transcription factor family protein
mdm-miR156q	MDP0000151903	Translation	AT3G08840.2		D-alanine--D-alanine ligase family
mdm-miR156q	MDP0000945338	Translation	AT3G08840.2		D-alanine--D-alanine ligase family
mdm-miR156r	MDP0000142582	Cleavage	AT5G50670.1		Squamosa promoter-binding protein-like (SBP domain) transcription factor family protein
mdm-miR156r	MDP0000246046	Cleavage	AT1G69170.1		Squamosa promoter-binding protein-like (SBP domain) transcription factor family protein
mdm-miR156r	MDP0000171877	Cleavage	AT1G69170.1		Squamosa promoter-binding protein-like (SBP domain) transcription factor family protein
mdm-miR156r	MDP0000193702	Cleavage	AT1G69170.1		Squamosa promoter-binding protein-like (SBP domain) transcription factor family protein
mdm-miR156r	MDP0000119458	Cleavage	AT1G69170.1		Squamosa promoter-binding protein-like (SBP domain) transcription factor family protein
mdm-miR156r	MDP0000176265	Cleavage	AT5G50670.1		Squamosa promoter-binding protein-like (SBP domain) transcription factor family protein
mdm-miR156r	MDP0000170630	Cleavage	AT5G50670.1		Squamosa promoter-binding protein-like (SBP domain) transcription factor family protein
mdm-miR156r	MDP0000297978	Cleavage	AT2G42200.1	SPL9	squamosa promoter binding protein-like 9
mdm-miR156r	MDP0000262141	Cleavage	AT1G27360.1	SPL11	squamosa promoter-like 11
mdm-miR156r	MDP0000322647	Cleavage	AT2G42200.1	SPL9	squamosa promoter binding protein-like 9
mdm-miR156r	MDP0000146640	Cleavage	AT1G69170.1		Squamosa promoter-binding protein-like (SBP domain) transcription factor family protein
mdm-miR156r	MDP0000778465	Cleavage	AT1G69170.1		Squamosa promoter-binding protein-like (SBP domain) transcription factor family protein
mdm-miR156r	MDP0000155354	Cleavage	AT5G43270.1	SPL2	squamosa promoter binding protein-like 2
mdm-miR156r	MDP0000263766	Cleavage	AT5G50670.1		Squamosa promoter-binding protein-like (SBP domain) transcription factor family protein
mdm-miR156r	MDP0000249364	Cleavage	AT1G62940.1	ACOS5	acyl-CoA synthetase 5
mdm-miR156r	MDP0000325736	Translation
mdm-miR156r	MDP0000589558	Cleavage	AT1G69170.1		Squamosa promoter-binding protein-like (SBP domain) transcription factor family protein
mdm-miR156r	MDP0000151903	Translation	AT3G08840.2		D-alanine--D-alanine ligase family
mdm-miR156r	MDP0000945338	Translation	AT3G08840.2		D-alanine--D-alanine ligase family
mdm-miR156s	MDP0000142582	Cleavage	AT5G50670.1		Squamosa promoter-binding protein-like (SBP domain) transcription factor family protein
mdm-miR156s	MDP0000246046	Cleavage	AT1G69170.1		Squamosa promoter-binding protein-like (SBP domain) transcription factor family protein
mdm-miR156s	MDP0000171877	Cleavage	AT1G69170.1		Squamosa promoter-binding protein-like (SBP domain) transcription factor family protein
mdm-miR156s	MDP0000193702	Cleavage	AT1G69170.1		Squamosa promoter-binding protein-like (SBP domain) transcription factor family protein
mdm-miR156s	MDP0000119458	Cleavage	AT1G69170.1		Squamosa promoter-binding protein-like (SBP domain) transcription factor family protein
mdm-miR156s	MDP0000176265	Cleavage	AT5G50670.1		Squamosa promoter-binding protein-like (SBP domain) transcription factor family protein
mdm-miR156s	MDP0000170630	Cleavage	AT5G50670.1		Squamosa promoter-binding protein-like (SBP domain) transcription factor family protein
mdm-miR156s	MDP0000297978	Cleavage	AT2G42200.1	SPL9	squamosa promoter binding protein-like 9
mdm-miR156s	MDP0000262141	Cleavage	AT1G27360.1	SPL11	squamosa promoter-like 11
mdm-miR156s	MDP0000322647	Cleavage	AT2G42200.1	SPL9	squamosa promoter binding protein-like 9
mdm-miR156s	MDP0000146640	Cleavage	AT1G69170.1		Squamosa promoter-binding protein-like (SBP domain) transcription factor family protein
mdm-miR156s	MDP0000778465	Cleavage	AT1G69170.1		Squamosa promoter-binding protein-like (SBP domain) transcription factor family protein
mdm-miR156s	MDP0000155354	Cleavage	AT5G43270.1	SPL2	squamosa promoter binding protein-like 2
mdm-miR156s	MDP0000263766	Cleavage	AT5G50670.1		Squamosa promoter-binding protein-like (SBP domain) transcription factor family protein
mdm-miR156s	MDP0000249364	Cleavage	AT1G62940.1	ACOS5	acyl-CoA synthetase 5
mdm-miR156s	MDP0000325736	Translation
mdm-miR156s	MDP0000589558	Cleavage	AT1G69170.1		Squamosa promoter-binding protein-like (SBP domain) transcription factor family protein
mdm-miR156s	MDP0000151903	Translation	AT3G08840.2		D-alanine--D-alanine ligase family
mdm-miR156s	MDP0000945338	Translation	AT3G08840.2		D-alanine--D-alanine ligase family
mdm-miR156t	MDP0000249364	Cleavage	AT1G62940.1	ACOS5	acyl-CoA synthetase 5
mdm-miR156t	MDP0000155354	Cleavage	AT5G43270.1	SPL2	squamosa promoter binding protein-like 2
mdm-miR156t	MDP0000322647	Cleavage	AT2G42200.1	SPL9	squamosa promoter binding protein-like 9
mdm-miR156t	MDP0000297978	Cleavage	AT2G42200.1	SPL9	squamosa promoter binding protein-like 9
mdm-miR156t	MDP0000119458	Cleavage	AT1G69170.1		Squamosa promoter-binding protein-like (SBP domain) transcription factor family protein
mdm-miR156t	MDP0000193702	Cleavage	AT1G69170.1		Squamosa promoter-binding protein-like (SBP domain) transcription factor family protein
mdm-miR156t	MDP0000171877	Cleavage	AT1G69170.1		Squamosa promoter-binding protein-like (SBP domain) transcription factor family protein
mdm-miR156t	MDP0000246046	Cleavage	AT1G69170.1		Squamosa promoter-binding protein-like (SBP domain) transcription factor family protein
mdm-miR156t	MDP0000263766	Cleavage	AT5G50670.1		Squamosa promoter-binding protein-like (SBP domain) transcription factor family protein
mdm-miR156t	MDP0000146640	Cleavage	AT1G69170.1		Squamosa promoter-binding protein-like (SBP domain) transcription factor family protein
mdm-miR156t	MDP0000778465	Cleavage	AT1G69170.1		Squamosa promoter-binding protein-like (SBP domain) transcription factor family protein
mdm-miR156t	MDP0000262141	Cleavage	AT1G27360.1	SPL11	squamosa promoter-like 11
mdm-miR156t	MDP0000176265	Cleavage	AT5G50670.1		Squamosa promoter-binding protein-like (SBP domain) transcription factor family protein
mdm-miR156t	MDP0000589558	Cleavage	AT1G69170.1		Squamosa promoter-binding protein-like (SBP domain) transcription factor family protein
mdm-miR156t	MDP0000142582	Cleavage	AT5G50670.1		Squamosa promoter-binding protein-like (SBP domain) transcription factor family protein
mdm-miR156t	MDP0000161521	Cleavage	AT5G47530.1		Auxin-responsive family protein
mdm-miR156t	MDP0000120398	Cleavage	AT5G47530.1		Auxin-responsive family protein
mdm-miR156t	MDP0000170630	Cleavage	AT5G50670.1		Squamosa promoter-binding protein-like (SBP domain) transcription factor family protein
mdm-miR156t	MDP0000717179	Translation	AT5G48060.1		C2 calcium/lipid-binding plant phosphoribosyltransferase family protein
mdm-miR156t	MDP0000209716	Cleavage	AT2G34930.1		disease resistance family protein / LRR family protein
mdm-miR156u	MDP0000249364	Cleavage	AT1G62940.1	ACOS5	acyl-CoA synthetase 5
mdm-miR156u	MDP0000155354	Cleavage	AT5G43270.1	SPL2	squamosa promoter binding protein-like 2
mdm-miR156u	MDP0000322647	Cleavage	AT2G42200.1	SPL9	squamosa promoter binding protein-like 9
mdm-miR156u	MDP0000297978	Cleavage	AT2G42200.1	SPL9	squamosa promoter binding protein-like 9
mdm-miR156u	MDP0000119458	Cleavage	AT1G69170.1		Squamosa promoter-binding protein-like (SBP domain) transcription factor family protein
mdm-miR156u	MDP0000193702	Cleavage	AT1G69170.1		Squamosa promoter-binding protein-like (SBP domain) transcription factor family protein
mdm-miR156u	MDP0000171877	Cleavage	AT1G69170.1		Squamosa promoter-binding protein-like (SBP domain) transcription factor family protein
mdm-miR156u	MDP0000246046	Cleavage	AT1G69170.1		Squamosa promoter-binding protein-like (SBP domain) transcription factor family protein
mdm-miR156u	MDP0000263766	Cleavage	AT5G50670.1		Squamosa promoter-binding protein-like (SBP domain) transcription factor family protein
mdm-miR156u	MDP0000146640	Cleavage	AT1G69170.1		Squamosa promoter-binding protein-like (SBP domain) transcription factor family protein
mdm-miR156u	MDP0000778465	Cleavage	AT1G69170.1		Squamosa promoter-binding protein-like (SBP domain) transcription factor family protein
mdm-miR156u	MDP0000262141	Cleavage	AT1G27360.1	SPL11	squamosa promoter-like 11
mdm-miR156u	MDP0000176265	Cleavage	AT5G50670.1		Squamosa promoter-binding protein-like (SBP domain) transcription factor family protein
mdm-miR156u	MDP0000589558	Cleavage	AT1G69170.1		Squamosa promoter-binding protein-like (SBP domain) transcription factor family protein
mdm-miR156u	MDP0000142582	Cleavage	AT5G50670.1		Squamosa promoter-binding protein-like (SBP domain) transcription factor family protein
mdm-miR156u	MDP0000161521	Cleavage	AT5G47530.1		Auxin-responsive family protein
mdm-miR156u	MDP0000120398	Cleavage	AT5G47530.1		Auxin-responsive family protein
mdm-miR156u	MDP0000170630	Cleavage	AT5G50670.1		Squamosa promoter-binding protein-like (SBP domain) transcription factor family protein
mdm-miR156u	MDP0000717179	Translation	AT5G48060.1		C2 calcium/lipid-binding plant phosphoribosyltransferase family protein
mdm-miR156u	MDP0000209716	Cleavage	AT2G34930.1		disease resistance family protein / LRR family protein
mdm-miR156v	MDP0000249364	Cleavage	AT1G62940.1	ACOS5	acyl-CoA synthetase 5
mdm-miR156v	MDP0000155354	Cleavage	AT5G43270.1	SPL2	squamosa promoter binding protein-like 2
mdm-miR156v	MDP0000322647	Cleavage	AT2G42200.1	SPL9	squamosa promoter binding protein-like 9
mdm-miR156v	MDP0000297978	Cleavage	AT2G42200.1	SPL9	squamosa promoter binding protein-like 9
mdm-miR156v	MDP0000119458	Cleavage	AT1G69170.1		Squamosa promoter-binding protein-like (SBP domain) transcription factor family protein
mdm-miR156v	MDP0000193702	Cleavage	AT1G69170.1		Squamosa promoter-binding protein-like (SBP domain) transcription factor family protein
mdm-miR156v	MDP0000171877	Cleavage	AT1G69170.1		Squamosa promoter-binding protein-like (SBP domain) transcription factor family protein
mdm-miR156v	MDP0000246046	Cleavage	AT1G69170.1		Squamosa promoter-binding protein-like (SBP domain) transcription factor family protein
mdm-miR156v	MDP0000263766	Cleavage	AT5G50670.1		Squamosa promoter-binding protein-like (SBP domain) transcription factor family protein
mdm-miR156v	MDP0000146640	Cleavage	AT1G69170.1		Squamosa promoter-binding protein-like (SBP domain) transcription factor family protein
mdm-miR156v	MDP0000778465	Cleavage	AT1G69170.1		Squamosa promoter-binding protein-like (SBP domain) transcription factor family protein
mdm-miR156v	MDP0000262141	Cleavage	AT1G27360.1	SPL11	squamosa promoter-like 11
mdm-miR156v	MDP0000176265	Cleavage	AT5G50670.1		Squamosa promoter-binding protein-like (SBP domain) transcription factor family protein
mdm-miR156v	MDP0000589558	Cleavage	AT1G69170.1		Squamosa promoter-binding protein-like (SBP domain) transcription factor family protein
mdm-miR156v	MDP0000142582	Cleavage	AT5G50670.1		Squamosa promoter-binding protein-like (SBP domain) transcription factor family protein
mdm-miR156v	MDP0000161521	Cleavage	AT5G47530.1		Auxin-responsive family protein
mdm-miR156v	MDP0000120398	Cleavage	AT5G47530.1		Auxin-responsive family protein
mdm-miR156v	MDP0000170630	Cleavage	AT5G50670.1		Squamosa promoter-binding protein-like (SBP domain) transcription factor family protein
mdm-miR156v	MDP0000717179	Translation	AT5G48060.1		C2 calcium/lipid-binding plant phosphoribosyltransferase family protein
mdm-miR156v	MDP0000209716	Cleavage	AT2G34930.1		disease resistance family protein / LRR family protein
mdm-miR156w	MDP0000249364	Cleavage	AT1G62940.1	ACOS5	acyl-CoA synthetase 5
mdm-miR156w	MDP0000155354	Cleavage	AT5G43270.1	SPL2	squamosa promoter binding protein-like 2
mdm-miR156w	MDP0000322647	Cleavage	AT2G42200.1	SPL9	squamosa promoter binding protein-like 9
mdm-miR156w	MDP0000297978	Cleavage	AT2G42200.1	SPL9	squamosa promoter binding protein-like 9
mdm-miR156w	MDP0000119458	Cleavage	AT1G69170.1		Squamosa promoter-binding protein-like (SBP domain) transcription factor family protein
mdm-miR156w	MDP0000193702	Cleavage	AT1G69170.1		Squamosa promoter-binding protein-like (SBP domain) transcription factor family protein
mdm-miR156w	MDP0000171877	Cleavage	AT1G69170.1		Squamosa promoter-binding protein-like (SBP domain) transcription factor family protein
mdm-miR156w	MDP0000246046	Cleavage	AT1G69170.1		Squamosa promoter-binding protein-like (SBP domain) transcription factor family protein
mdm-miR156w	MDP0000263766	Cleavage	AT5G50670.1		Squamosa promoter-binding protein-like (SBP domain) transcription factor family protein
mdm-miR156w	MDP0000146640	Cleavage	AT1G69170.1		Squamosa promoter-binding protein-like (SBP domain) transcription factor family protein
mdm-miR156w	MDP0000778465	Cleavage	AT1G69170.1		Squamosa promoter-binding protein-like (SBP domain) transcription factor family protein
mdm-miR156w	MDP0000262141	Cleavage	AT1G27360.1	SPL11	squamosa promoter-like 11
mdm-miR156w	MDP0000176265	Cleavage	AT5G50670.1		Squamosa promoter-binding protein-like (SBP domain) transcription factor family protein
mdm-miR156w	MDP0000589558	Cleavage	AT1G69170.1		Squamosa promoter-binding protein-like (SBP domain) transcription factor family protein
mdm-miR156w	MDP0000142582	Cleavage	AT5G50670.1		Squamosa promoter-binding protein-like (SBP domain) transcription factor family protein
mdm-miR156w	MDP0000161521	Cleavage	AT5G47530.1		Auxin-responsive family protein
mdm-miR156w	MDP0000120398	Cleavage	AT5G47530.1		Auxin-responsive family protein
mdm-miR156w	MDP0000170630	Cleavage	AT5G50670.1		Squamosa promoter-binding protein-like (SBP domain) transcription factor family protein
mdm-miR156w	MDP0000717179	Translation	AT5G48060.1		C2 calcium/lipid-binding plant phosphoribosyltransferase family protein
mdm-miR156w	MDP0000209716	Cleavage	AT2G34930.1		disease resistance family protein / LRR family protein
mdm-miR156x	MDP0000142582	Cleavage	AT5G50670.1		Squamosa promoter-binding protein-like (SBP domain) transcription factor family protein
mdm-miR156x	MDP0000249364	Translation	AT1G62940.1	ACOS5	acyl-CoA synthetase 5
mdm-miR156x	MDP0000263766	Translation	AT5G50670.1		Squamosa promoter-binding protein-like (SBP domain) transcription factor family protein
mdm-miR156x	MDP0000119458	Translation	AT1G69170.1		Squamosa promoter-binding protein-like (SBP domain) transcription factor family protein
mdm-miR156x	MDP0000155354	Translation	AT5G43270.1	SPL2	squamosa promoter binding protein-like 2
mdm-miR156x	MDP0000193702	Translation	AT1G69170.1		Squamosa promoter-binding protein-like (SBP domain) transcription factor family protein
mdm-miR156x	MDP0000171877	Translation	AT1G69170.1		Squamosa promoter-binding protein-like (SBP domain) transcription factor family protein
mdm-miR156x	MDP0000146640	Translation	AT1G69170.1		Squamosa promoter-binding protein-like (SBP domain) transcription factor family protein
mdm-miR156x	MDP0000778465	Translation	AT1G69170.1		Squamosa promoter-binding protein-like (SBP domain) transcription factor family protein
mdm-miR156x	MDP0000246046	Translation	AT1G69170.1		Squamosa promoter-binding protein-like (SBP domain) transcription factor family protein
mdm-miR156x	MDP0000322647	Translation	AT2G42200.1	SPL9	squamosa promoter binding protein-like 9
mdm-miR156x	MDP0000262141	Translation	AT1G27360.1	SPL11	squamosa promoter-like 11
mdm-miR156x	MDP0000297978	Translation	AT2G42200.1	SPL9	squamosa promoter binding protein-like 9
mdm-miR156x	MDP0000170630	Cleavage	AT5G50670.1		Squamosa promoter-binding protein-like (SBP domain) transcription factor family protein
mdm-miR156x	MDP0000176265	Translation	AT5G50670.1		Squamosa promoter-binding protein-like (SBP domain) transcription factor family protein
mdm-miR156x	MDP0000325736	Translation
mdm-miR156x	MDP0000399057	Cleavage	AT5G53480.1		ARM repeat superfamily protein
mdm-miR156x	MDP0000277391	Cleavage	AT5G53480.1		ARM repeat superfamily protein
mdm-miR156x	MDP0000589558	Translation	AT1G69170.1		Squamosa promoter-binding protein-like (SBP domain) transcription factor family protein
mdm-miR156x	MDP0000213066	Cleavage	AT1G48090.1		calcium-dependent lipid-binding family protein
mdm-miR156x	MDP0000266073	Cleavage	AT5G58490.1		NAD(P)-binding Rossmann-fold superfamily protein
mdm-miR156x	MDP0000256388	Cleavage	AT3G14470.1		NB-ARC domain-containing disease resistance protein
mdm-miR156x	MDP0000147944	Cleavage	AT3G14470.1		NB-ARC domain-containing disease resistance protein
mdm-miR156x	MDP0000531568	Cleavage	AT1G48090.1		calcium-dependent lipid-binding family protein
mdm-miR156x	MDP0000131279	Cleavage	AT4G01900.1	GLB1,PII	GLNB1 homolog
mdm-miR156x	MDP0000232031	Cleavage	AT4G01900.1	GLB1,PII	GLNB1 homolog
mdm-miR156x	MDP0000359801	Cleavage
mdm-miR156y	MDP0000142582	Cleavage	AT5G50670.1		Squamosa promoter-binding protein-like (SBP domain) transcription factor family protein
mdm-miR156y	MDP0000249364	Translation	AT1G62940.1	ACOS5	acyl-CoA synthetase 5
mdm-miR156y	MDP0000263766	Translation	AT5G50670.1		Squamosa promoter-binding protein-like (SBP domain) transcription factor family protein
mdm-miR156y	MDP0000119458	Translation	AT1G69170.1		Squamosa promoter-binding protein-like (SBP domain) transcription factor family protein
mdm-miR156y	MDP0000155354	Translation	AT5G43270.1	SPL2	squamosa promoter binding protein-like 2
mdm-miR156y	MDP0000193702	Translation	AT1G69170.1		Squamosa promoter-binding protein-like (SBP domain) transcription factor family protein
mdm-miR156y	MDP0000171877	Translation	AT1G69170.1		Squamosa promoter-binding protein-like (SBP domain) transcription factor family protein
mdm-miR156y	MDP0000146640	Translation	AT1G69170.1		Squamosa promoter-binding protein-like (SBP domain) transcription factor family protein
mdm-miR156y	MDP0000778465	Translation	AT1G69170.1		Squamosa promoter-binding protein-like (SBP domain) transcription factor family protein
mdm-miR156y	MDP0000246046	Translation	AT1G69170.1		Squamosa promoter-binding protein-like (SBP domain) transcription factor family protein
mdm-miR156y	MDP0000322647	Translation	AT2G42200.1	SPL9	squamosa promoter binding protein-like 9
mdm-miR156y	MDP0000262141	Translation	AT1G27360.1	SPL11	squamosa promoter-like 11
mdm-miR156y	MDP0000297978	Translation	AT2G42200.1	SPL9	squamosa promoter binding protein-like 9
mdm-miR156y	MDP0000170630	Cleavage	AT5G50670.1		Squamosa promoter-binding protein-like (SBP domain) transcription factor family protein
mdm-miR156y	MDP0000176265	Translation	AT5G50670.1		Squamosa promoter-binding protein-like (SBP domain) transcription factor family protein
mdm-miR156y	MDP0000325736	Translation
mdm-miR156y	MDP0000399057	Cleavage	AT5G53480.1		ARM repeat superfamily protein
mdm-miR156y	MDP0000277391	Cleavage	AT5G53480.1		ARM repeat superfamily protein
mdm-miR156y	MDP0000589558	Translation	AT1G69170.1		Squamosa promoter-binding protein-like (SBP domain) transcription factor family protein
mdm-miR156y	MDP0000213066	Cleavage	AT1G48090.1		calcium-dependent lipid-binding family protein
mdm-miR156y	MDP0000266073	Cleavage	AT5G58490.1		NAD(P)-binding Rossmann-fold superfamily protein
mdm-miR156y	MDP0000256388	Cleavage	AT3G14470.1		NB-ARC domain-containing disease resistance protein
mdm-miR156y	MDP0000147944	Cleavage	AT3G14470.1		NB-ARC domain-containing disease resistance protein
mdm-miR156y	MDP0000531568	Cleavage	AT1G48090.1		calcium-dependent lipid-binding family protein
mdm-miR156y	MDP0000131279	Cleavage	AT4G01900.1	GLB1,PII	GLNB1 homolog
mdm-miR156y	MDP0000232031	Cleavage	AT4G01900.1	GLB1,PII	GLNB1 homolog
mdm-miR156y	MDP0000359801	Cleavage
mdm-miR156z	MDP0000142582	Cleavage	AT5G50670.1		Squamosa promoter-binding protein-like (SBP domain) transcription factor family protein
mdm-miR156z	MDP0000249364	Translation	AT1G62940.1	ACOS5	acyl-CoA synthetase 5
mdm-miR156z	MDP0000263766	Translation	AT5G50670.1		Squamosa promoter-binding protein-like (SBP domain) transcription factor family protein
mdm-miR156z	MDP0000119458	Translation	AT1G69170.1		Squamosa promoter-binding protein-like (SBP domain) transcription factor family protein
mdm-miR156z	MDP0000155354	Translation	AT5G43270.1	SPL2	squamosa promoter binding protein-like 2
mdm-miR156z	MDP0000193702	Translation	AT1G69170.1		Squamosa promoter-binding protein-like (SBP domain) transcription factor family protein
mdm-miR156z	MDP0000171877	Translation	AT1G69170.1		Squamosa promoter-binding protein-like (SBP domain) transcription factor family protein
mdm-miR156z	MDP0000146640	Translation	AT1G69170.1		Squamosa promoter-binding protein-like (SBP domain) transcription factor family protein
mdm-miR156z	MDP0000778465	Translation	AT1G69170.1		Squamosa promoter-binding protein-like (SBP domain) transcription factor family protein
mdm-miR156z	MDP0000246046	Translation	AT1G69170.1		Squamosa promoter-binding protein-like (SBP domain) transcription factor family protein
mdm-miR156z	MDP0000322647	Translation	AT2G42200.1	SPL9	squamosa promoter binding protein-like 9
mdm-miR156z	MDP0000262141	Translation	AT1G27360.1	SPL11	squamosa promoter-like 11
mdm-miR156z	MDP0000297978	Translation	AT2G42200.1	SPL9	squamosa promoter binding protein-like 9
mdm-miR156z	MDP0000170630	Cleavage	AT5G50670.1		Squamosa promoter-binding protein-like (SBP domain) transcription factor family protein
mdm-miR156z	MDP0000176265	Translation	AT5G50670.1		Squamosa promoter-binding protein-like (SBP domain) transcription factor family protein
mdm-miR156z	MDP0000325736	Translation
mdm-miR156z	MDP0000399057	Cleavage	AT5G53480.1		ARM repeat superfamily protein
mdm-miR156z	MDP0000277391	Cleavage	AT5G53480.1		ARM repeat superfamily protein
mdm-miR156z	MDP0000589558	Translation	AT1G69170.1		Squamosa promoter-binding protein-like (SBP domain) transcription factor family protein
mdm-miR156z	MDP0000213066	Cleavage	AT1G48090.1		calcium-dependent lipid-binding family protein
mdm-miR156z	MDP0000266073	Cleavage	AT5G58490.1		NAD(P)-binding Rossmann-fold superfamily protein
mdm-miR156z	MDP0000256388	Cleavage	AT3G14470.1		NB-ARC domain-containing disease resistance protein
mdm-miR156z	MDP0000147944	Cleavage	AT3G14470.1		NB-ARC domain-containing disease resistance protein
mdm-miR156z	MDP0000531568	Cleavage	AT1G48090.1		calcium-dependent lipid-binding family protein
mdm-miR156z	MDP0000131279	Cleavage	AT4G01900.1	GLB1,PII	GLNB1 homolog
mdm-miR156z	MDP0000232031	Cleavage	AT4G01900.1	GLB1,PII	GLNB1 homolog
mdm-miR156z	MDP0000359801	Cleavage
mdm-miR159a	MDP0000253886	Cleavage	AT4G26930.1	AtMYB97,MYB97	myb domain protein 97
mdm-miR159a	MDP0000308617	Cleavage	AT2G32460.1	ATM1,ATMYB101,MYB101	myb domain protein 101
mdm-miR159a	MDP0000237596	Cleavage	AT3G60460.1	DUO1	myb-like HTH transcriptional regulator family protein
mdm-miR159a	MDP0000319634	Cleavage	AT3G60460.1	DUO1	myb-like HTH transcriptional regulator family protein
mdm-miR159a	MDP0000179306	Cleavage	AT2G32460.1	ATM1,ATMYB101,MYB101	myb domain protein 101
mdm-miR159a	MDP0000552725	Cleavage	AT3G60460.1	DUO1	myb-like HTH transcriptional regulator family protein
mdm-miR159a	MDP0000278120	Translation	AT5G07980.1		dentin sialophosphoprotein-related
mdm-miR159a	MDP0000286959	Translation	AT5G07940.1
mdm-miR159a	MDP0000276010	Translation	AT5G07980.1		dentin sialophosphoprotein-related
mdm-miR159a	MDP0000280968	Translation	AT5G19820.1	emb2734	ARM repeat superfamily protein
mdm-miR159a	MDP0000130173	Translation	AT1G78700.1	BEH4	BES1/BZR1 homolog 4
mdm-miR159a	MDP0000128223	Cleavage	AT5G22330.1	ATTIP49A,RIN1	P-loop containing nucleoside triphosphate hydrolases superfamily protein
mdm-miR159a	MDP0000321809	Translation	AT1G21210.1	WAK4	wall associated kinase 4
mdm-miR159a	MDP0000189192	Translation	AT1G21270.1	WAK2	wall-associated kinase 2
mdm-miR159a	MDP0000665847	Cleavage	AT2G38610.1		RNA-binding KH domain-containing protein
mdm-miR159a	MDP0000186494	Cleavage	AT2G38610.1		RNA-binding KH domain-containing protein
mdm-miR159a	MDP0000119110	Cleavage	AT2G38610.1		RNA-binding KH domain-containing protein
mdm-miR159a	MDP0000501473	Cleavage	AT2G38610.1		RNA-binding KH domain-containing protein
mdm-miR159a	MDP0000205588	Cleavage	AT3G11170.1	FAD7,FADD	fatty acid desaturase 7
mdm-miR159a	MDP0000259453	Translation	AT1G66350.1	RGL,RGL1	RGA-like 1
mdm-miR159b	MDP0000253886	Cleavage	AT4G26930.1	AtMYB97,MYB97	myb domain protein 97
mdm-miR159b	MDP0000308617	Cleavage	AT2G32460.1	ATM1,ATMYB101,MYB101	myb domain protein 101
mdm-miR159b	MDP0000237596	Cleavage	AT3G60460.1	DUO1	myb-like HTH transcriptional regulator family protein
mdm-miR159b	MDP0000319634	Cleavage	AT3G60460.1	DUO1	myb-like HTH transcriptional regulator family protein
mdm-miR159b	MDP0000179306	Cleavage	AT2G32460.1	ATM1,ATMYB101,MYB101	myb domain protein 101
mdm-miR159b	MDP0000552725	Cleavage	AT3G60460.1	DUO1	myb-like HTH transcriptional regulator family protein
mdm-miR159b	MDP0000278120	Translation	AT5G07980.1		dentin sialophosphoprotein-related
mdm-miR159b	MDP0000286959	Translation	AT5G07940.1
mdm-miR159b	MDP0000276010	Translation	AT5G07980.1		dentin sialophosphoprotein-related
mdm-miR159b	MDP0000280968	Translation	AT5G19820.1	emb2734	ARM repeat superfamily protein
mdm-miR159b	MDP0000130173	Translation	AT1G78700.1	BEH4	BES1/BZR1 homolog 4
mdm-miR159b	MDP0000128223	Cleavage	AT5G22330.1	ATTIP49A,RIN1	P-loop containing nucleoside triphosphate hydrolases superfamily protein
mdm-miR159b	MDP0000321809	Translation	AT1G21210.1	WAK4	wall associated kinase 4
mdm-miR159b	MDP0000189192	Translation	AT1G21270.1	WAK2	wall-associated kinase 2
mdm-miR159b	MDP0000665847	Cleavage	AT2G38610.1		RNA-binding KH domain-containing protein
mdm-miR159b	MDP0000186494	Cleavage	AT2G38610.1		RNA-binding KH domain-containing protein
mdm-miR159b	MDP0000119110	Cleavage	AT2G38610.1		RNA-binding KH domain-containing protein
mdm-miR159b	MDP0000501473	Cleavage	AT2G38610.1		RNA-binding KH domain-containing protein
mdm-miR159b	MDP0000205588	Cleavage	AT3G11170.1	FAD7,FADD	fatty acid desaturase 7
mdm-miR159b	MDP0000259453	Translation	AT1G66350.1	RGL,RGL1	RGA-like 1
mdm-miR159c	MDP0000193872	Cleavage	AT4G27190.1		NB-ARC domain-containing disease resistance protein
mdm-miR159c	MDP0000217979	Cleavage	AT4G27220.1		NB-ARC domain-containing disease resistance protein
mdm-miR159c	MDP0000163144	Cleavage	AT4G27190.1		NB-ARC domain-containing disease resistance protein
mdm-miR159c	MDP0000211967	Cleavage	AT4G27220.1		NB-ARC domain-containing disease resistance protein
mdm-miR159c	MDP0000290650	Cleavage	AT3G08010.1	ATAB2	RNA binding
mdm-miR159c	MDP0000253999	Cleavage	AT3G08010.1	ATAB2	RNA binding
mdm-miR159c	MDP0000309135	Cleavage	AT3G08010.1	ATAB2	RNA binding
mdm-miR159c	MDP0000590023	Cleavage	AT1G68720.1	ATTADA,TADA	tRNA arginine adenosine deaminase
mdm-miR159c	MDP0000679927	Cleavage	AT1G68720.1	ATTADA,TADA	tRNA arginine adenosine deaminase
mdm-miR159c	MDP0000581471	Cleavage	AT1G68720.1	ATTADA,TADA	tRNA arginine adenosine deaminase
mdm-miR159c	MDP0000258156	Cleavage	AT2G39720.1	RHC2A	RING-H2 finger C2A
mdm-miR159c	MDP0000271405	Cleavage	AT4G30610.1	BRS1,SCPL24	alpha/beta-Hydrolases superfamily protein
mdm-miR159c	MDP0000945492	Cleavage	AT2G31210.1		basic helix-loop-helix (bHLH) DNA-binding superfamily protein
mdm-miR159c	MDP0000124536	Cleavage	AT2G31210.1		basic helix-loop-helix (bHLH) DNA-binding superfamily protein
mdm-miR159c	MDP0000213741	Cleavage	AT2G39780.1	RNS2	ribonuclease 2
mdm-miR159c	MDP0000233948	Cleavage	AT2G22540.1	AGL22,SVP	K-box region and MADS-box transcription factor family protein
mdm-miR159c	MDP0000308221	Cleavage	AT5G57910.1
mdm-miR159c	MDP0000209705	Cleavage	AT2G22540.1	AGL22,SVP	K-box region and MADS-box transcription factor family protein
mdm-miR159c	MDP0000246619	Cleavage	AT2G22540.1	AGL22,SVP	K-box region and MADS-box transcription factor family protein
mdm-miR159c	MDP0000179995	Cleavage	AT1G11410.1		S-locus lectin protein kinase family protein
mdm-miR159c	MDP0000244857	Cleavage	AT5G65920.1		ARM repeat superfamily protein
mdm-miR159c	MDP0000223579	Cleavage	AT1G10720.1		BSD domain-containing protein
mdm-miR159c	MDP0000161173	Cleavage
mdm-miR159c	MDP0000697620	Cleavage	AT5G62520.1	SRO5	similar to RCD one 5
mdm-miR159c	MDP0000264936	Translation	AT1G30290.1		Tetratricopeptide repeat (TPR)-like superfamily protein
mdm-miR159c	MDP0000535058	Cleavage	AT3G57180.1	BPG2	P-loop containing nucleoside triphosphate hydrolases superfamily protein
mdm-miR159c	MDP0000230986	Translation	AT4G28556.1	RIC7	PAK-box/P21-Rho-binding family protein
mdm-miR159c	MDP0000900395	Cleavage	AT1G65320.1		Cystathionine beta-synthase (CBS) family protein
mdm-miR159c	MDP0000906161	Translation
mdm-miR159c	MDP0000596064	Cleavage	AT5G60900.1	RLK1	receptor-like protein kinase 1
mdm-miR159c	MDP0000520823	Cleavage	AT5G60900.1	RLK1	receptor-like protein kinase 1
mdm-miR159c	MDP0000264760	Cleavage	AT4G15890.1		binding
mdm-miR159c	MDP0000287142	Cleavage	AT4G15890.1		binding
mdm-miR159c	MDP0000069525	Cleavage	AT1G48410.1	AGO1	Stabilizer of iron transporter SufD / Polynucleotidyl transferase
mdm-miR159c	MDP0000130002	Cleavage	AT1G08190.1	ATVAM2,ATVPS41,VAM2,VPS41,ZIP2	vacuolar protein sorting 41
mdm-miR159c	MDP0000576922	Cleavage	AT2G36690.1		2-oxoglutarate (2OG) and Fe(II)-dependent oxygenase superfamily protein
mdm-miR159c	MDP0000121309	Cleavage	AT3G12300.1
mdm-miR159c	MDP0000155124	Cleavage	AT5G24270.1	ATSOS3,CBL4,SOS3	Calcium-binding EF-hand family protein
mdm-miR159c	MDP0000593536	Cleavage	AT2G36690.1		2-oxoglutarate (2OG) and Fe(II)-dependent oxygenase superfamily protein
mdm-miR159c	MDP0000937817	Cleavage	AT5G24270.1	ATSOS3,CBL4,SOS3	Calcium-binding EF-hand family protein
mdm-miR159c	MDP0000266487	Cleavage	AT4G03030.1		Galactose oxidase/kelch repeat superfamily protein
mdm-miR159c	MDP0000318862	Cleavage	AT5G24270.1	ATSOS3,CBL4,SOS3	Calcium-binding EF-hand family protein
mdm-miR159c	MDP0000630821	Cleavage	AT4G03030.1		Galactose oxidase/kelch repeat superfamily protein
mdm-miR159c	MDP0000256696	Cleavage	AT1G64480.1	CBL8	calcineurin B-like protein 8
mdm-miR160a	MDP0000750392	Cleavage	AT4G30080.1	ARF16	auxin response factor 16
mdm-miR160a	MDP0000120635	Cleavage
mdm-miR160a	MDP0000131481	Cleavage	AT4G30080.1	ARF16	auxin response factor 16
mdm-miR160a	MDP0000221322	Cleavage	AT4G30080.1	ARF16	auxin response factor 16
mdm-miR160a	MDP0000273491	Cleavage	AT1G36390.1		Co-chaperone GrpE family protein
mdm-miR160a	MDP0000232116	Cleavage	AT1G77850.1	ARF17	auxin response factor 17
mdm-miR160a	MDP0000256621	Cleavage	AT1G77850.1	ARF17	auxin response factor 17
mdm-miR160a	MDP0000776180	Translation	AT3G11430.1	ATGPAT5,GPAT5	glycerol-3-phosphate acyltransferase 5
mdm-miR160b	MDP0000750392	Cleavage	AT4G30080.1	ARF16	auxin response factor 16
mdm-miR160b	MDP0000120635	Cleavage
mdm-miR160b	MDP0000131481	Cleavage	AT4G30080.1	ARF16	auxin response factor 16
mdm-miR160b	MDP0000221322	Cleavage	AT4G30080.1	ARF16	auxin response factor 16
mdm-miR160b	MDP0000273491	Cleavage	AT1G36390.1		Co-chaperone GrpE family protein
mdm-miR160b	MDP0000232116	Cleavage	AT1G77850.1	ARF17	auxin response factor 17
mdm-miR160b	MDP0000256621	Cleavage	AT1G77850.1	ARF17	auxin response factor 17
mdm-miR160b	MDP0000776180	Translation	AT3G11430.1	ATGPAT5,GPAT5	glycerol-3-phosphate acyltransferase 5
mdm-miR160c	MDP0000750392	Cleavage	AT4G30080.1	ARF16	auxin response factor 16
mdm-miR160c	MDP0000120635	Cleavage
mdm-miR160c	MDP0000131481	Cleavage	AT4G30080.1	ARF16	auxin response factor 16
mdm-miR160c	MDP0000221322	Cleavage	AT4G30080.1	ARF16	auxin response factor 16
mdm-miR160c	MDP0000273491	Cleavage	AT1G36390.1		Co-chaperone GrpE family protein
mdm-miR160c	MDP0000232116	Cleavage	AT1G77850.1	ARF17	auxin response factor 17
mdm-miR160c	MDP0000256621	Cleavage	AT1G77850.1	ARF17	auxin response factor 17
mdm-miR160c	MDP0000776180	Translation	AT3G11430.1	ATGPAT5,GPAT5	glycerol-3-phosphate acyltransferase 5
mdm-miR160d	MDP0000750392	Cleavage	AT4G30080.1	ARF16	auxin response factor 16
mdm-miR160d	MDP0000120635	Cleavage
mdm-miR160d	MDP0000131481	Cleavage	AT4G30080.1	ARF16	auxin response factor 16
mdm-miR160d	MDP0000221322	Cleavage	AT4G30080.1	ARF16	auxin response factor 16
mdm-miR160d	MDP0000273491	Cleavage	AT1G36390.1		Co-chaperone GrpE family protein
mdm-miR160d	MDP0000232116	Cleavage	AT1G77850.1	ARF17	auxin response factor 17
mdm-miR160d	MDP0000256621	Cleavage	AT1G77850.1	ARF17	auxin response factor 17
mdm-miR160d	MDP0000776180	Translation	AT3G11430.1	ATGPAT5,GPAT5	glycerol-3-phosphate acyltransferase 5
mdm-miR160e	MDP0000750392	Cleavage	AT4G30080.1	ARF16	auxin response factor 16
mdm-miR160e	MDP0000120635	Cleavage
mdm-miR160e	MDP0000131481	Cleavage	AT4G30080.1	ARF16	auxin response factor 16
mdm-miR160e	MDP0000221322	Cleavage	AT4G30080.1	ARF16	auxin response factor 16
mdm-miR160e	MDP0000273491	Cleavage	AT1G36390.1		Co-chaperone GrpE family protein
mdm-miR160e	MDP0000232116	Cleavage	AT1G77850.1	ARF17	auxin response factor 17
mdm-miR160e	MDP0000256621	Cleavage	AT1G77850.1	ARF17	auxin response factor 17
mdm-miR160e	MDP0000776180	Translation	AT3G11430.1	ATGPAT5,GPAT5	glycerol-3-phosphate acyltransferase 5
mdm-miR164a	MDP0000298182	Cleavage	AT1G56010.2	anac021,ANAC022,NAC1	NAC domain containing protein 1
mdm-miR164a	MDP0000528658	Cleavage	AT1G56010.2	anac021,ANAC022,NAC1	NAC domain containing protein 1
mdm-miR164a	MDP0000271887	Cleavage
mdm-miR164a	MDP0000310981	Cleavage	AT5G53950.1	ANAC098,ATCUC2,CUC2	NAC (No Apical Meristem) domain transcriptional regulator superfamily protein
mdm-miR164a	MDP0000289153	Cleavage	AT5G61790.1	ATCNX1,CNX1	calnexin 1
mdm-miR164a	MDP0000121265	Cleavage	AT5G61430.1	ANAC100,ATNAC5,NAC100	NAC domain containing protein 100
mdm-miR164a	MDP0000911724	Cleavage	AT5G61430.1	ANAC100,ATNAC5,NAC100	NAC domain containing protein 100
mdm-miR164a	MDP0000231813	Cleavage	AT3G62580.1		Late embryogenesis abundant protein (LEA) family protein
mdm-miR164a	MDP0000135060	Cleavage	AT4G24620.1	PGI,PGI1	phosphoglucose isomerase 1
mdm-miR164a	MDP0000750318	Cleavage	AT4G24620.1	PGI,PGI1	phosphoglucose isomerase 1
mdm-miR164a	MDP0000198995	Cleavage	AT3G62580.1		Late embryogenesis abundant protein (LEA) family protein
mdm-miR164a	MDP0000384344	Cleavage	AT3G62580.1		Late embryogenesis abundant protein (LEA) family protein
mdm-miR164a	MDP0000481317	Cleavage	AT3G62580.1		Late embryogenesis abundant protein (LEA) family protein
mdm-miR164a	MDP0000269941	Cleavage	AT4G26690.1	GPDL2,MRH5,SHV3	PLC-like phosphodiesterase family protein
mdm-miR164a	MDP0000166902	Cleavage	AT4G24620.1	PGI,PGI1	phosphoglucose isomerase 1
mdm-miR164a	MDP0000283465	Cleavage	AT1G03910.1
mdm-miR164b	MDP0000310981	Cleavage	AT5G53950.1	ANAC098,ATCUC2,CUC2	NAC (No Apical Meristem) domain transcriptional regulator superfamily protein
mdm-miR164b	MDP0000911724	Cleavage	AT5G61430.1	ANAC100,ATNAC5,NAC100	NAC domain containing protein 100
mdm-miR164b	MDP0000121265	Cleavage	AT5G61430.1	ANAC100,ATNAC5,NAC100	NAC domain containing protein 100
mdm-miR164b	MDP0000298182	Cleavage	AT1G56010.2	anac021,ANAC022,NAC1	NAC domain containing protein 1
mdm-miR164b	MDP0000528658	Cleavage	AT1G56010.2	anac021,ANAC022,NAC1	NAC domain containing protein 1
mdm-miR164b	MDP0000269941	Cleavage	AT4G26690.1	GPDL2,MRH5,SHV3	PLC-like phosphodiesterase family protein
mdm-miR164b	MDP0000129335	Cleavage	AT5G61430.1	ANAC100,ATNAC5,NAC100	NAC domain containing protein 100
mdm-miR164b	MDP0000232050	Cleavage	AT5G61430.1	ANAC100,ATNAC5,NAC100	NAC domain containing protein 100
mdm-miR164b	MDP0000271887	Cleavage
mdm-miR164b	MDP0000276765	Translation	AT5G61430.1	ANAC100,ATNAC5,NAC100	NAC domain containing protein 100
mdm-miR164b	MDP0000231813	Cleavage	AT3G62580.1		Late embryogenesis abundant protein (LEA) family protein
mdm-miR164b	MDP0000283465	Cleavage	AT1G03910.1
mdm-miR164c	MDP0000310981	Cleavage	AT5G53950.1	ANAC098,ATCUC2,CUC2	NAC (No Apical Meristem) domain transcriptional regulator superfamily protein
mdm-miR164c	MDP0000911724	Cleavage	AT5G61430.1	ANAC100,ATNAC5,NAC100	NAC domain containing protein 100
mdm-miR164c	MDP0000121265	Cleavage	AT5G61430.1	ANAC100,ATNAC5,NAC100	NAC domain containing protein 100
mdm-miR164c	MDP0000298182	Cleavage	AT1G56010.2	anac021,ANAC022,NAC1	NAC domain containing protein 1
mdm-miR164c	MDP0000528658	Cleavage	AT1G56010.2	anac021,ANAC022,NAC1	NAC domain containing protein 1
mdm-miR164c	MDP0000269941	Cleavage	AT4G26690.1	GPDL2,MRH5,SHV3	PLC-like phosphodiesterase family protein
mdm-miR164c	MDP0000129335	Cleavage	AT5G61430.1	ANAC100,ATNAC5,NAC100	NAC domain containing protein 100
mdm-miR164c	MDP0000232050	Cleavage	AT5G61430.1	ANAC100,ATNAC5,NAC100	NAC domain containing protein 100
mdm-miR164c	MDP0000271887	Cleavage
mdm-miR164c	MDP0000276765	Translation	AT5G61430.1	ANAC100,ATNAC5,NAC100	NAC domain containing protein 100
mdm-miR164c	MDP0000231813	Cleavage	AT3G62580.1		Late embryogenesis abundant protein (LEA) family protein
mdm-miR164c	MDP0000283465	Cleavage	AT1G03910.1
mdm-miR164d	MDP0000310981	Cleavage	AT5G53950.1	ANAC098,ATCUC2,CUC2	NAC (No Apical Meristem) domain transcriptional regulator superfamily protein
mdm-miR164d	MDP0000911724	Cleavage	AT5G61430.1	ANAC100,ATNAC5,NAC100	NAC domain containing protein 100
mdm-miR164d	MDP0000121265	Cleavage	AT5G61430.1	ANAC100,ATNAC5,NAC100	NAC domain containing protein 100
mdm-miR164d	MDP0000298182	Cleavage	AT1G56010.2	anac021,ANAC022,NAC1	NAC domain containing protein 1
mdm-miR164d	MDP0000528658	Cleavage	AT1G56010.2	anac021,ANAC022,NAC1	NAC domain containing protein 1
mdm-miR164d	MDP0000269941	Cleavage	AT4G26690.1	GPDL2,MRH5,SHV3	PLC-like phosphodiesterase family protein
mdm-miR164d	MDP0000129335	Cleavage	AT5G61430.1	ANAC100,ATNAC5,NAC100	NAC domain containing protein 100
mdm-miR164d	MDP0000232050	Cleavage	AT5G61430.1	ANAC100,ATNAC5,NAC100	NAC domain containing protein 100
mdm-miR164d	MDP0000271887	Cleavage
mdm-miR164d	MDP0000276765	Translation	AT5G61430.1	ANAC100,ATNAC5,NAC100	NAC domain containing protein 100
mdm-miR164d	MDP0000231813	Cleavage	AT3G62580.1		Late embryogenesis abundant protein (LEA) family protein
mdm-miR164d	MDP0000283465	Cleavage	AT1G03910.1
mdm-miR164e	MDP0000310981	Cleavage	AT5G53950.1	ANAC098,ATCUC2,CUC2	NAC (No Apical Meristem) domain transcriptional regulator superfamily protein
mdm-miR164e	MDP0000911724	Cleavage	AT5G61430.1	ANAC100,ATNAC5,NAC100	NAC domain containing protein 100
mdm-miR164e	MDP0000121265	Cleavage	AT5G61430.1	ANAC100,ATNAC5,NAC100	NAC domain containing protein 100
mdm-miR164e	MDP0000298182	Cleavage	AT1G56010.2	anac021,ANAC022,NAC1	NAC domain containing protein 1
mdm-miR164e	MDP0000528658	Cleavage	AT1G56010.2	anac021,ANAC022,NAC1	NAC domain containing protein 1
mdm-miR164e	MDP0000269941	Cleavage	AT4G26690.1	GPDL2,MRH5,SHV3	PLC-like phosphodiesterase family protein
mdm-miR164e	MDP0000129335	Cleavage	AT5G61430.1	ANAC100,ATNAC5,NAC100	NAC domain containing protein 100
mdm-miR164e	MDP0000232050	Cleavage	AT5G61430.1	ANAC100,ATNAC5,NAC100	NAC domain containing protein 100
mdm-miR164e	MDP0000271887	Cleavage
mdm-miR164e	MDP0000276765	Translation	AT5G61430.1	ANAC100,ATNAC5,NAC100	NAC domain containing protein 100
mdm-miR164e	MDP0000231813	Cleavage	AT3G62580.1		Late embryogenesis abundant protein (LEA) family protein
mdm-miR164e	MDP0000283465	Cleavage	AT1G03910.1
mdm-miR164f	MDP0000310981	Cleavage	AT5G53950.1	ANAC098,ATCUC2,CUC2	NAC (No Apical Meristem) domain transcriptional regulator superfamily protein
mdm-miR164f	MDP0000911724	Cleavage	AT5G61430.1	ANAC100,ATNAC5,NAC100	NAC domain containing protein 100
mdm-miR164f	MDP0000121265	Cleavage	AT5G61430.1	ANAC100,ATNAC5,NAC100	NAC domain containing protein 100
mdm-miR164f	MDP0000298182	Cleavage	AT1G56010.2	anac021,ANAC022,NAC1	NAC domain containing protein 1
mdm-miR164f	MDP0000528658	Cleavage	AT1G56010.2	anac021,ANAC022,NAC1	NAC domain containing protein 1
mdm-miR164f	MDP0000269941	Cleavage	AT4G26690.1	GPDL2,MRH5,SHV3	PLC-like phosphodiesterase family protein
mdm-miR164f	MDP0000129335	Cleavage	AT5G61430.1	ANAC100,ATNAC5,NAC100	NAC domain containing protein 100
mdm-miR164f	MDP0000232050	Cleavage	AT5G61430.1	ANAC100,ATNAC5,NAC100	NAC domain containing protein 100
mdm-miR164f	MDP0000271887	Cleavage
mdm-miR164f	MDP0000276765	Translation	AT5G61430.1	ANAC100,ATNAC5,NAC100	NAC domain containing protein 100
mdm-miR164f	MDP0000231813	Cleavage	AT3G62580.1		Late embryogenesis abundant protein (LEA) family protein
mdm-miR164f	MDP0000283465	Cleavage	AT1G03910.1
mdm-miR166a	MDP0000251484	Cleavage	AT1G52150.3	ATHB-15,ATHB15,CNA,ICU4	Homeobox-leucine zipper family protein / lipid-binding START domain-containing protein
mdm-miR166a	MDP0000313059	Cleavage	AT1G52150.1	ATHB-15,ATHB15,CNA,ICU4	Homeobox-leucine zipper family protein / lipid-binding START domain-containing protein
mdm-miR166a	MDP0000426630	Cleavage	AT5G60690.1	IFL,IFL1,REV	Homeobox-leucine zipper family protein / lipid-binding START domain-containing protein
mdm-miR166a	MDP0000005879	Cleavage	AT4G32880.1	ATHB-8,ATHB8,HB-8	homeobox gene 8
mdm-miR166a	MDP0000242861	Cleavage	AT5G60690.1	IFL,IFL1,REV	Homeobox-leucine zipper family protein / lipid-binding START domain-containing protein
mdm-miR166a	MDP0000236500	Cleavage	AT5G60690.1	IFL,IFL1,REV	Homeobox-leucine zipper family protein / lipid-binding START domain-containing protein
mdm-miR166a	MDP0000050082	Cleavage	AT2G34710.1	ATHB-14,ATHB14,PHB,PHB-1D	Homeobox-leucine zipper family protein / lipid-binding START domain-containing protein
mdm-miR166a	MDP0000943529	Cleavage	AT2G34710.1	ATHB-14,ATHB14,PHB,PHB-1D	Homeobox-leucine zipper family protein / lipid-binding START domain-containing protein
mdm-miR166a	MDP0000126553	Cleavage	AT4G32880.1	ATHB-8,ATHB8,HB-8	homeobox gene 8
mdm-miR166a	MDP0000142085	Translation	AT3G59290.1		ENTH/VHS family protein
mdm-miR166a	MDP0000231542	Cleavage	AT2G36270.1	ABI5,GIA1	Basic-leucine zipper (bZIP) transcription factor family protein
mdm-miR166b	MDP0000251484	Cleavage	AT1G52150.3	ATHB-15,ATHB15,CNA,ICU4	Homeobox-leucine zipper family protein / lipid-binding START domain-containing protein
mdm-miR166b	MDP0000313059	Cleavage	AT1G52150.1	ATHB-15,ATHB15,CNA,ICU4	Homeobox-leucine zipper family protein / lipid-binding START domain-containing protein
mdm-miR166b	MDP0000426630	Cleavage	AT5G60690.1	IFL,IFL1,REV	Homeobox-leucine zipper family protein / lipid-binding START domain-containing protein
mdm-miR166b	MDP0000005879	Cleavage	AT4G32880.1	ATHB-8,ATHB8,HB-8	homeobox gene 8
mdm-miR166b	MDP0000242861	Cleavage	AT5G60690.1	IFL,IFL1,REV	Homeobox-leucine zipper family protein / lipid-binding START domain-containing protein
mdm-miR166b	MDP0000236500	Cleavage	AT5G60690.1	IFL,IFL1,REV	Homeobox-leucine zipper family protein / lipid-binding START domain-containing protein
mdm-miR166b	MDP0000050082	Cleavage	AT2G34710.1	ATHB-14,ATHB14,PHB,PHB-1D	Homeobox-leucine zipper family protein / lipid-binding START domain-containing protein
mdm-miR166b	MDP0000943529	Cleavage	AT2G34710.1	ATHB-14,ATHB14,PHB,PHB-1D	Homeobox-leucine zipper family protein / lipid-binding START domain-containing protein
mdm-miR166b	MDP0000126553	Cleavage	AT4G32880.1	ATHB-8,ATHB8,HB-8	homeobox gene 8
mdm-miR166b	MDP0000142085	Translation	AT3G59290.1		ENTH/VHS family protein
mdm-miR166b	MDP0000231542	Cleavage	AT2G36270.1	ABI5,GIA1	Basic-leucine zipper (bZIP) transcription factor family protein
mdm-miR166c	MDP0000251484	Cleavage	AT1G52150.3	ATHB-15,ATHB15,CNA,ICU4	Homeobox-leucine zipper family protein / lipid-binding START domain-containing protein
mdm-miR166c	MDP0000313059	Cleavage	AT1G52150.1	ATHB-15,ATHB15,CNA,ICU4	Homeobox-leucine zipper family protein / lipid-binding START domain-containing protein
mdm-miR166c	MDP0000426630	Cleavage	AT5G60690.1	IFL,IFL1,REV	Homeobox-leucine zipper family protein / lipid-binding START domain-containing protein
mdm-miR166c	MDP0000005879	Cleavage	AT4G32880.1	ATHB-8,ATHB8,HB-8	homeobox gene 8
mdm-miR166c	MDP0000242861	Cleavage	AT5G60690.1	IFL,IFL1,REV	Homeobox-leucine zipper family protein / lipid-binding START domain-containing protein
mdm-miR166c	MDP0000236500	Cleavage	AT5G60690.1	IFL,IFL1,REV	Homeobox-leucine zipper family protein / lipid-binding START domain-containing protein
mdm-miR166c	MDP0000050082	Cleavage	AT2G34710.1	ATHB-14,ATHB14,PHB,PHB-1D	Homeobox-leucine zipper family protein / lipid-binding START domain-containing protein
mdm-miR166c	MDP0000943529	Cleavage	AT2G34710.1	ATHB-14,ATHB14,PHB,PHB-1D	Homeobox-leucine zipper family protein / lipid-binding START domain-containing protein
mdm-miR166c	MDP0000126553	Cleavage	AT4G32880.1	ATHB-8,ATHB8,HB-8	homeobox gene 8
mdm-miR166c	MDP0000142085	Translation	AT3G59290.1		ENTH/VHS family protein
mdm-miR166c	MDP0000231542	Cleavage	AT2G36270.1	ABI5,GIA1	Basic-leucine zipper (bZIP) transcription factor family protein
mdm-miR166d	MDP0000251484	Cleavage	AT1G52150.3	ATHB-15,ATHB15,CNA,ICU4	Homeobox-leucine zipper family protein / lipid-binding START domain-containing protein
mdm-miR166d	MDP0000313059	Cleavage	AT1G52150.1	ATHB-15,ATHB15,CNA,ICU4	Homeobox-leucine zipper family protein / lipid-binding START domain-containing protein
mdm-miR166d	MDP0000426630	Cleavage	AT5G60690.1	IFL,IFL1,REV	Homeobox-leucine zipper family protein / lipid-binding START domain-containing protein
mdm-miR166d	MDP0000005879	Cleavage	AT4G32880.1	ATHB-8,ATHB8,HB-8	homeobox gene 8
mdm-miR166d	MDP0000242861	Cleavage	AT5G60690.1	IFL,IFL1,REV	Homeobox-leucine zipper family protein / lipid-binding START domain-containing protein
mdm-miR166d	MDP0000236500	Cleavage	AT5G60690.1	IFL,IFL1,REV	Homeobox-leucine zipper family protein / lipid-binding START domain-containing protein
mdm-miR166d	MDP0000050082	Cleavage	AT2G34710.1	ATHB-14,ATHB14,PHB,PHB-1D	Homeobox-leucine zipper family protein / lipid-binding START domain-containing protein
mdm-miR166d	MDP0000943529	Cleavage	AT2G34710.1	ATHB-14,ATHB14,PHB,PHB-1D	Homeobox-leucine zipper family protein / lipid-binding START domain-containing protein
mdm-miR166d	MDP0000126553	Cleavage	AT4G32880.1	ATHB-8,ATHB8,HB-8	homeobox gene 8
mdm-miR166d	MDP0000142085	Translation	AT3G59290.1		ENTH/VHS family protein
mdm-miR166d	MDP0000231542	Cleavage	AT2G36270.1	ABI5,GIA1	Basic-leucine zipper (bZIP) transcription factor family protein
mdm-miR166e	MDP0000251484	Cleavage	AT1G52150.3	ATHB-15,ATHB15,CNA,ICU4	Homeobox-leucine zipper family protein / lipid-binding START domain-containing protein
mdm-miR166e	MDP0000313059	Cleavage	AT1G52150.1	ATHB-15,ATHB15,CNA,ICU4	Homeobox-leucine zipper family protein / lipid-binding START domain-containing protein
mdm-miR166e	MDP0000426630	Cleavage	AT5G60690.1	IFL,IFL1,REV	Homeobox-leucine zipper family protein / lipid-binding START domain-containing protein
mdm-miR166e	MDP0000005879	Cleavage	AT4G32880.1	ATHB-8,ATHB8,HB-8	homeobox gene 8
mdm-miR166e	MDP0000242861	Cleavage	AT5G60690.1	IFL,IFL1,REV	Homeobox-leucine zipper family protein / lipid-binding START domain-containing protein
mdm-miR166e	MDP0000236500	Cleavage	AT5G60690.1	IFL,IFL1,REV	Homeobox-leucine zipper family protein / lipid-binding START domain-containing protein
mdm-miR166e	MDP0000050082	Cleavage	AT2G34710.1	ATHB-14,ATHB14,PHB,PHB-1D	Homeobox-leucine zipper family protein / lipid-binding START domain-containing protein
mdm-miR166e	MDP0000943529	Cleavage	AT2G34710.1	ATHB-14,ATHB14,PHB,PHB-1D	Homeobox-leucine zipper family protein / lipid-binding START domain-containing protein
mdm-miR166e	MDP0000126553	Cleavage	AT4G32880.1	ATHB-8,ATHB8,HB-8	homeobox gene 8
mdm-miR166e	MDP0000142085	Translation	AT3G59290.1		ENTH/VHS family protein
mdm-miR166e	MDP0000231542	Cleavage	AT2G36270.1	ABI5,GIA1	Basic-leucine zipper (bZIP) transcription factor family protein
mdm-miR166f	MDP0000251484	Cleavage	AT1G52150.3	ATHB-15,ATHB15,CNA,ICU4	Homeobox-leucine zipper family protein / lipid-binding START domain-containing protein
mdm-miR166f	MDP0000313059	Cleavage	AT1G52150.1	ATHB-15,ATHB15,CNA,ICU4	Homeobox-leucine zipper family protein / lipid-binding START domain-containing protein
mdm-miR166f	MDP0000426630	Cleavage	AT5G60690.1	IFL,IFL1,REV	Homeobox-leucine zipper family protein / lipid-binding START domain-containing protein
mdm-miR166f	MDP0000005879	Cleavage	AT4G32880.1	ATHB-8,ATHB8,HB-8	homeobox gene 8
mdm-miR166f	MDP0000242861	Cleavage	AT5G60690.1	IFL,IFL1,REV	Homeobox-leucine zipper family protein / lipid-binding START domain-containing protein
mdm-miR166f	MDP0000236500	Cleavage	AT5G60690.1	IFL,IFL1,REV	Homeobox-leucine zipper family protein / lipid-binding START domain-containing protein
mdm-miR166f	MDP0000050082	Cleavage	AT2G34710.1	ATHB-14,ATHB14,PHB,PHB-1D	Homeobox-leucine zipper family protein / lipid-binding START domain-containing protein
mdm-miR166f	MDP0000943529	Cleavage	AT2G34710.1	ATHB-14,ATHB14,PHB,PHB-1D	Homeobox-leucine zipper family protein / lipid-binding START domain-containing protein
mdm-miR166f	MDP0000126553	Cleavage	AT4G32880.1	ATHB-8,ATHB8,HB-8	homeobox gene 8
mdm-miR166f	MDP0000142085	Translation	AT3G59290.1		ENTH/VHS family protein
mdm-miR166f	MDP0000231542	Cleavage	AT2G36270.1	ABI5,GIA1	Basic-leucine zipper (bZIP) transcription factor family protein
mdm-miR166g	MDP0000251484	Cleavage	AT1G52150.3	ATHB-15,ATHB15,CNA,ICU4	Homeobox-leucine zipper family protein / lipid-binding START domain-containing protein
mdm-miR166g	MDP0000313059	Cleavage	AT1G52150.1	ATHB-15,ATHB15,CNA,ICU4	Homeobox-leucine zipper family protein / lipid-binding START domain-containing protein
mdm-miR166g	MDP0000426630	Cleavage	AT5G60690.1	IFL,IFL1,REV	Homeobox-leucine zipper family protein / lipid-binding START domain-containing protein
mdm-miR166g	MDP0000005879	Cleavage	AT4G32880.1	ATHB-8,ATHB8,HB-8	homeobox gene 8
mdm-miR166g	MDP0000242861	Cleavage	AT5G60690.1	IFL,IFL1,REV	Homeobox-leucine zipper family protein / lipid-binding START domain-containing protein
mdm-miR166g	MDP0000236500	Cleavage	AT5G60690.1	IFL,IFL1,REV	Homeobox-leucine zipper family protein / lipid-binding START domain-containing protein
mdm-miR166g	MDP0000050082	Cleavage	AT2G34710.1	ATHB-14,ATHB14,PHB,PHB-1D	Homeobox-leucine zipper family protein / lipid-binding START domain-containing protein
mdm-miR166g	MDP0000943529	Cleavage	AT2G34710.1	ATHB-14,ATHB14,PHB,PHB-1D	Homeobox-leucine zipper family protein / lipid-binding START domain-containing protein
mdm-miR166g	MDP0000126553	Cleavage	AT4G32880.1	ATHB-8,ATHB8,HB-8	homeobox gene 8
mdm-miR166g	MDP0000142085	Translation	AT3G59290.1		ENTH/VHS family protein
mdm-miR166g	MDP0000231542	Cleavage	AT2G36270.1	ABI5,GIA1	Basic-leucine zipper (bZIP) transcription factor family protein
mdm-miR166h	MDP0000251484	Cleavage	AT1G52150.3	ATHB-15,ATHB15,CNA,ICU4	Homeobox-leucine zipper family protein / lipid-binding START domain-containing protein
mdm-miR166h	MDP0000313059	Cleavage	AT1G52150.1	ATHB-15,ATHB15,CNA,ICU4	Homeobox-leucine zipper family protein / lipid-binding START domain-containing protein
mdm-miR166h	MDP0000426630	Cleavage	AT5G60690.1	IFL,IFL1,REV	Homeobox-leucine zipper family protein / lipid-binding START domain-containing protein
mdm-miR166h	MDP0000005879	Cleavage	AT4G32880.1	ATHB-8,ATHB8,HB-8	homeobox gene 8
mdm-miR166h	MDP0000242861	Cleavage	AT5G60690.1	IFL,IFL1,REV	Homeobox-leucine zipper family protein / lipid-binding START domain-containing protein
mdm-miR166h	MDP0000236500	Cleavage	AT5G60690.1	IFL,IFL1,REV	Homeobox-leucine zipper family protein / lipid-binding START domain-containing protein
mdm-miR166h	MDP0000050082	Cleavage	AT2G34710.1	ATHB-14,ATHB14,PHB,PHB-1D	Homeobox-leucine zipper family protein / lipid-binding START domain-containing protein
mdm-miR166h	MDP0000943529	Cleavage	AT2G34710.1	ATHB-14,ATHB14,PHB,PHB-1D	Homeobox-leucine zipper family protein / lipid-binding START domain-containing protein
mdm-miR166h	MDP0000126553	Cleavage	AT4G32880.1	ATHB-8,ATHB8,HB-8	homeobox gene 8
mdm-miR166h	MDP0000142085	Translation	AT3G59290.1		ENTH/VHS family protein
mdm-miR166h	MDP0000231542	Cleavage	AT2G36270.1	ABI5,GIA1	Basic-leucine zipper (bZIP) transcription factor family protein
mdm-miR166i	MDP0000251484	Cleavage	AT1G52150.3	ATHB-15,ATHB15,CNA,ICU4	Homeobox-leucine zipper family protein / lipid-binding START domain-containing protein
mdm-miR166i	MDP0000313059	Cleavage	AT1G52150.1	ATHB-15,ATHB15,CNA,ICU4	Homeobox-leucine zipper family protein / lipid-binding START domain-containing protein
mdm-miR166i	MDP0000426630	Cleavage	AT5G60690.1	IFL,IFL1,REV	Homeobox-leucine zipper family protein / lipid-binding START domain-containing protein
mdm-miR166i	MDP0000005879	Cleavage	AT4G32880.1	ATHB-8,ATHB8,HB-8	homeobox gene 8
mdm-miR166i	MDP0000242861	Cleavage	AT5G60690.1	IFL,IFL1,REV	Homeobox-leucine zipper family protein / lipid-binding START domain-containing protein
mdm-miR166i	MDP0000236500	Cleavage	AT5G60690.1	IFL,IFL1,REV	Homeobox-leucine zipper family protein / lipid-binding START domain-containing protein
mdm-miR166i	MDP0000050082	Cleavage	AT2G34710.1	ATHB-14,ATHB14,PHB,PHB-1D	Homeobox-leucine zipper family protein / lipid-binding START domain-containing protein
mdm-miR166i	MDP0000943529	Cleavage	AT2G34710.1	ATHB-14,ATHB14,PHB,PHB-1D	Homeobox-leucine zipper family protein / lipid-binding START domain-containing protein
mdm-miR166i	MDP0000126553	Cleavage	AT4G32880.1	ATHB-8,ATHB8,HB-8	homeobox gene 8
mdm-miR166i	MDP0000142085	Translation	AT3G59290.1		ENTH/VHS family protein
mdm-miR166i	MDP0000231542	Cleavage	AT2G36270.1	ABI5,GIA1	Basic-leucine zipper (bZIP) transcription factor family protein
mdm-miR167a	MDP0000464276	Cleavage	AT4G33000.3	ATCBL10,CBL10,SCABP8	calcineurin B-like protein 10
mdm-miR167a	MDP0000186655	Cleavage	AT4G33000.1	ATCBL10,CBL10,SCABP8	calcineurin B-like protein 10
mdm-miR167a	MDP0000219559	Cleavage	AT3G50380.1		Protein of unknown function (DUF1162)
mdm-miR167a	MDP0000291066	Cleavage	AT3G45130.1	LAS1	lanosterol synthase 1
mdm-miR167a	MDP0000286693	Cleavage	AT2G07050.1	CAS1	cycloartenol synthase 1
mdm-miR167a	MDP0000260928	Cleavage	AT1G73980.1		Phosphoribulokinase / Uridine kinase family
mdm-miR167a	MDP0000261515	Translation	AT5G47690.3		binding
mdm-miR167a	MDP0000269840	Translation	AT5G47690.3		binding
mdm-miR167a	MDP0000301641	Cleavage	AT2G20450.1		Ribosomal protein L14
mdm-miR167b	MDP0000296582	Translation	AT4G38170.1	FRS9	FAR1-related sequence 9
mdm-miR167b	MDP0000286623	Cleavage	AT4G26090.1	RPS2	NB-ARC domain-containing disease resistance protein
mdm-miR167b	MDP0000283804	Translation	AT1G65770.1	AMR1	ascorbic acid mannose pathway regulator 1
mdm-miR167c	MDP0000296582	Translation	AT4G38170.1	FRS9	FAR1-related sequence 9
mdm-miR167c	MDP0000286623	Cleavage	AT4G26090.1	RPS2	NB-ARC domain-containing disease resistance protein
mdm-miR167c	MDP0000283804	Translation	AT1G65770.1	AMR1	ascorbic acid mannose pathway regulator 1
mdm-miR167d	MDP0000296582	Translation	AT4G38170.1	FRS9	FAR1-related sequence 9
mdm-miR167d	MDP0000286623	Cleavage	AT4G26090.1	RPS2	NB-ARC domain-containing disease resistance protein
mdm-miR167d	MDP0000283804	Translation	AT1G65770.1	AMR1	ascorbic acid mannose pathway regulator 1
mdm-miR167e	MDP0000296582	Translation	AT4G38170.1	FRS9	FAR1-related sequence 9
mdm-miR167e	MDP0000286623	Cleavage	AT4G26090.1	RPS2	NB-ARC domain-containing disease resistance protein
mdm-miR167e	MDP0000283804	Translation	AT1G65770.1	AMR1	ascorbic acid mannose pathway regulator 1
mdm-miR167f	MDP0000296582	Translation	AT4G38170.1	FRS9	FAR1-related sequence 9
mdm-miR167f	MDP0000286623	Cleavage	AT4G26090.1	RPS2	NB-ARC domain-containing disease resistance protein
mdm-miR167f	MDP0000283804	Translation	AT1G65770.1	AMR1	ascorbic acid mannose pathway regulator 1
mdm-miR167g	MDP0000296582	Translation	AT4G38170.1	FRS9	FAR1-related sequence 9
mdm-miR167g	MDP0000286623	Cleavage	AT4G26090.1	RPS2	NB-ARC domain-containing disease resistance protein
mdm-miR167g	MDP0000283804	Translation	AT1G65770.1	AMR1	ascorbic acid mannose pathway regulator 1
mdm-miR167h	MDP0000283804	Translation	AT1G65770.1	AMR1	ascorbic acid mannose pathway regulator 1
mdm-miR167h	MDP0000296582	Translation	AT4G38170.1	FRS9	FAR1-related sequence 9
mdm-miR167h	MDP0000286623	Cleavage	AT4G26090.1	RPS2	NB-ARC domain-containing disease resistance protein
mdm-miR167i	MDP0000283804	Translation	AT1G65770.1	AMR1	ascorbic acid mannose pathway regulator 1
mdm-miR167i	MDP0000296582	Translation	AT4G38170.1	FRS9	FAR1-related sequence 9
mdm-miR167i	MDP0000286623	Cleavage	AT4G26090.1	RPS2	NB-ARC domain-containing disease resistance protein
mdm-miR167j	MDP0000283804	Translation	AT1G65770.1	AMR1	ascorbic acid mannose pathway regulator 1
mdm-miR167j	MDP0000296582	Translation	AT4G38170.1	FRS9	FAR1-related sequence 9
mdm-miR167j	MDP0000286623	Cleavage	AT4G26090.1	RPS2	NB-ARC domain-containing disease resistance protein
mdm-miR168a	MDP0000161046	Cleavage	AT1G48410.1	AGO1	Stabilizer of iron transporter SufD / Polynucleotidyl transferase
mdm-miR168a	MDP0000321714	Cleavage	AT5G51410.1		LUC7 N_terminus domain-containing protein
mdm-miR168a	MDP0000372473	Cleavage	AT5G13000.1	ATGSL12,gsl12	glucan synthase-like 12
mdm-miR168a	MDP0000229527	Cleavage	AT5G13000.1	ATGSL12,gsl12	glucan synthase-like 12
mdm-miR168a	MDP0000230907	Cleavage	AT5G13000.1	ATGSL12,gsl12	glucan synthase-like 12
mdm-miR168a	MDP0000298208	Cleavage	AT3G53620.1	AtPPa4,PPa4	pyrophosphorylase 4
mdm-miR168b	MDP0000161046	Cleavage	AT1G48410.1	AGO1	Stabilizer of iron transporter SufD / Polynucleotidyl transferase
mdm-miR168b	MDP0000321714	Cleavage	AT5G51410.1		LUC7 N_terminus domain-containing protein
mdm-miR168b	MDP0000372473	Cleavage	AT5G13000.1	ATGSL12,gsl12	glucan synthase-like 12
mdm-miR168b	MDP0000229527	Cleavage	AT5G13000.1	ATGSL12,gsl12	glucan synthase-like 12
mdm-miR168b	MDP0000230907	Cleavage	AT5G13000.1	ATGSL12,gsl12	glucan synthase-like 12
mdm-miR168b	MDP0000298208	Cleavage	AT3G53620.1	AtPPa4,PPa4	pyrophosphorylase 4
mdm-miR169a	MDP0000146933	Cleavage	AT3G20910.1	NF-YA9	nuclear factor Y, subunit A9
mdm-miR169a	MDP0000296077	Cleavage	AT5G12840.1	ATHAP2A,EMB2220,HAP2A,NF-YA1	nuclear factor Y, subunit A1
mdm-miR169a	MDP0000314593	Cleavage	AT5G12840.1	ATHAP2A,EMB2220,HAP2A,NF-YA1	nuclear factor Y, subunit A1
mdm-miR169a	MDP0000375005	Cleavage	AT5G06510.1	NF-YA10	nuclear factor Y, subunit A10
mdm-miR171c	MDP0000784909	Cleavage	AT2G45160.1	ATHAM1,HAM1	GRAS family transcription factor
mdm-miR171c	MDP0000275704	Cleavage	AT4G00150.1	ATHAM3,HAM3	GRAS family transcription factor
mdm-miR171c	MDP0000151144	Cleavage	AT4G00150.1	ATHAM3,HAM3	GRAS family transcription factor
mdm-miR171c	MDP0000274120	Cleavage	AT4G00150.1	ATHAM3,HAM3	GRAS family transcription factor
mdm-miR171c	MDP0000302855	Translation	AT1G06870.1		Peptidase S24/S26A/S26B/S26C family protein
mdm-miR171d	MDP0000784909	Cleavage	AT2G45160.1	ATHAM1,HAM1	GRAS family transcription factor
mdm-miR171d	MDP0000275704	Cleavage	AT4G00150.1	ATHAM3,HAM3	GRAS family transcription factor
mdm-miR171d	MDP0000151144	Cleavage	AT4G00150.1	ATHAM3,HAM3	GRAS family transcription factor
mdm-miR171d	MDP0000274120	Cleavage	AT4G00150.1	ATHAM3,HAM3	GRAS family transcription factor
mdm-miR171d	MDP0000302855	Translation	AT1G06870.1		Peptidase S24/S26A/S26B/S26C family protein
mdm-miR171e	MDP0000784909	Cleavage	AT2G45160.1	ATHAM1,HAM1	GRAS family transcription factor
mdm-miR171e	MDP0000275704	Cleavage	AT4G00150.1	ATHAM3,HAM3	GRAS family transcription factor
mdm-miR171e	MDP0000151144	Cleavage	AT4G00150.1	ATHAM3,HAM3	GRAS family transcription factor
mdm-miR171e	MDP0000274120	Cleavage	AT4G00150.1	ATHAM3,HAM3	GRAS family transcription factor
mdm-miR171e	MDP0000302855	Translation	AT1G06870.1		Peptidase S24/S26A/S26B/S26C family protein
mdm-miR171f	MDP0000784909	Cleavage	AT2G45160.1	ATHAM1,HAM1	GRAS family transcription factor
mdm-miR171f	MDP0000275704	Cleavage	AT4G00150.1	ATHAM3,HAM3	GRAS family transcription factor
mdm-miR171f	MDP0000151144	Cleavage	AT4G00150.1	ATHAM3,HAM3	GRAS family transcription factor
mdm-miR171f	MDP0000274120	Cleavage	AT4G00150.1	ATHAM3,HAM3	GRAS family transcription factor
mdm-miR171i	MDP0000708927	Cleavage	AT2G29760.1	OTP81	Tetratricopeptide repeat (TPR)-like superfamily protein
mdm-miR171i	MDP0000150141	Translation	AT2G30810.1		Gibberellin-regulated family protein
mdm-miR171i	MDP0000429896	Translation
mdm-miR171i	MDP0000608211	Translation	AT3G24100.1		Uncharacterised protein family SERF
mdm-miR171i	MDP0000285731	Translation	AT1G69230.1	SP1L2	SPIRAL1-like2
mdm-miR171i	MDP0000432072	Translation	AT4G38180.1	FRS5	FAR1-related sequence 5
mdm-miR171i	MDP0000784909	Translation	AT2G45160.1	ATHAM1,HAM1	GRAS family transcription factor
mdm-miR171i	MDP0000275704	Translation	AT4G00150.1	ATHAM3,HAM3	GRAS family transcription factor
mdm-miR171i	MDP0000151144	Translation	AT4G00150.1	ATHAM3,HAM3	GRAS family transcription factor
mdm-miR171i	MDP0000274120	Translation	AT4G00150.1	ATHAM3,HAM3	GRAS family transcription factor
mdm-miR171j	MDP0000784909	Cleavage	AT2G45160.1	ATHAM1,HAM1	GRAS family transcription factor
mdm-miR171j	MDP0000275704	Cleavage	AT4G00150.1	ATHAM3,HAM3	GRAS family transcription factor
mdm-miR171j	MDP0000151144	Cleavage	AT4G00150.1	ATHAM3,HAM3	GRAS family transcription factor
mdm-miR171j	MDP0000274120	Cleavage	AT4G00150.1	ATHAM3,HAM3	GRAS family transcription factor
mdm-miR171j	MDP0000127923	Cleavage	AT3G48990.1		AMP-dependent synthetase and ligase family protein
mdm-miR171j	MDP0000182948	Cleavage	AT1G05610.1	APS2	ADP-glucose pyrophosphorylase small subunit 2
mdm-miR171k	MDP0000784909	Cleavage	AT2G45160.1	ATHAM1,HAM1	GRAS family transcription factor
mdm-miR171k	MDP0000275704	Cleavage	AT4G00150.1	ATHAM3,HAM3	GRAS family transcription factor
mdm-miR171k	MDP0000151144	Cleavage	AT4G00150.1	ATHAM3,HAM3	GRAS family transcription factor
mdm-miR171k	MDP0000274120	Cleavage	AT4G00150.1	ATHAM3,HAM3	GRAS family transcription factor
mdm-miR171k	MDP0000127923	Cleavage	AT3G48990.1		AMP-dependent synthetase and ligase family protein
mdm-miR171k	MDP0000182948	Cleavage	AT1G05610.1	APS2	ADP-glucose pyrophosphorylase small subunit 2
mdm-miR171l	MDP0000784909	Cleavage	AT2G45160.1	ATHAM1,HAM1	GRAS family transcription factor
mdm-miR171l	MDP0000275704	Cleavage	AT4G00150.1	ATHAM3,HAM3	GRAS family transcription factor
mdm-miR171l	MDP0000151144	Cleavage	AT4G00150.1	ATHAM3,HAM3	GRAS family transcription factor
mdm-miR171l	MDP0000274120	Cleavage	AT4G00150.1	ATHAM3,HAM3	GRAS family transcription factor
mdm-miR171l	MDP0000127923	Cleavage	AT3G48990.1		AMP-dependent synthetase and ligase family protein
mdm-miR171l	MDP0000182948	Cleavage	AT1G05610.1	APS2	ADP-glucose pyrophosphorylase small subunit 2
mdm-miR171m	MDP0000784909	Cleavage	AT2G45160.1	ATHAM1,HAM1	GRAS family transcription factor
mdm-miR171m	MDP0000275704	Cleavage	AT4G00150.1	ATHAM3,HAM3	GRAS family transcription factor
mdm-miR171m	MDP0000151144	Cleavage	AT4G00150.1	ATHAM3,HAM3	GRAS family transcription factor
mdm-miR171m	MDP0000274120	Cleavage	AT4G00150.1	ATHAM3,HAM3	GRAS family transcription factor
mdm-miR171n	MDP0000784909	Cleavage	AT2G45160.1	ATHAM1,HAM1	GRAS family transcription factor
mdm-miR171n	MDP0000275704	Cleavage	AT4G00150.1	ATHAM3,HAM3	GRAS family transcription factor
mdm-miR171n	MDP0000151144	Cleavage	AT4G00150.1	ATHAM3,HAM3	GRAS family transcription factor
mdm-miR171n	MDP0000274120	Cleavage	AT4G00150.1	ATHAM3,HAM3	GRAS family transcription factor
mdm-miR171o	MDP0000180405	Cleavage	AT3G53480.1	ABCG37,ATPDR9,PDR9,PIS1	pleiotropic drug resistance 9
mdm-miR171o	MDP0000696804	Cleavage	AT2G36970.1		UDP-Glycosyltransferase superfamily protein
mdm-miR171o	MDP0000239495	Cleavage	AT5G22950.1	VPS24.1	SNF7 family protein
mdm-miR171o	MDP0000272331	Cleavage	AT1G07040.1
mdm-miR171o	MDP0000602911	Cleavage	AT1G20760.1		Calcium-binding EF hand family protein
mdm-miR171o	MDP0000147980	Cleavage	AT1G21230.1	WAK5	wall associated kinase 5
mdm-miR171o	MDP0000801942	Translation	AT5G25840.1		Protein of unknown function (DUF1677)
mdm-miR172a	MDP0000181606	Cleavage	AT2G28550.3	RAP2.7,TOE1	related to AP2.7
mdm-miR172a	MDP0000296716	Cleavage	AT2G28550.3	RAP2.7,TOE1	related to AP2.7
mdm-miR172a	MDP0000200319	Cleavage	AT2G28550.3	RAP2.7,TOE1	related to AP2.7
mdm-miR172a	MDP0000281079	Cleavage	AT2G28550.1	RAP2.7,TOE1	related to AP2.7
mdm-miR172a	MDP0000285955	Cleavage	AT2G28550.1	RAP2.7,TOE1	related to AP2.7
mdm-miR172a	MDP0000130802	Cleavage	AT2G28550.2	RAP2.7,TOE1	related to AP2.7
mdm-miR172a	MDP0000163645	Cleavage	AT2G28550.3	RAP2.7,TOE1	related to AP2.7
mdm-miR172a	MDP0000204900	Cleavage	AT4G36920.1	AP2,FL1,FLO2	Integrase-type DNA-binding superfamily protein
mdm-miR172a	MDP0000137561	Cleavage	AT4G36920.1	AP2,FL1,FLO2	Integrase-type DNA-binding superfamily protein
mdm-miR172a	MDP0000252675	Cleavage	AT1G22940.1	TH-1,TH1,THIE	thiamin biosynthesis protein, putative
mdm-miR172a	MDP0000135349	Cleavage	AT1G22940.1	TH-1,TH1,THIE	thiamin biosynthesis protein, putative
mdm-miR172a	MDP0000148472	Cleavage	AT4G03560.1	ATCCH1,ATTPC1,FOU2,TPC1	two-pore channel 1
mdm-miR172a	MDP0000321461	Cleavage	AT4G28610.1	AtPHR1,PHR1	phosphate starvation response 1
mdm-miR172a	MDP0000285150	Cleavage	AT4G28610.1	AtPHR1,PHR1	phosphate starvation response 1
mdm-miR172a	MDP0000422421	Translation	AT1G07880.2	ATMPK13	Protein kinase superfamily protein
mdm-miR172a	MDP0000189383	Translation	AT1G07880.2	ATMPK13	Protein kinase superfamily protein
mdm-miR172a	MDP0000173178	Translation	AT1G07880.2	ATMPK13	Protein kinase superfamily protein
mdm-miR172a	MDP0000153001	Cleavage	AT2G17520.1	ATIRE1-2,IRE1-2,IRE1A	Endoribonuclease/protein kinase IRE1-like
mdm-miR172a	MDP0000233315	Cleavage	AT2G17520.1	ATIRE1-2,IRE1-2,IRE1A	Endoribonuclease/protein kinase IRE1-like
mdm-miR172a	MDP0000267674	Translation	AT5G36930.2		Disease resistance protein (TIR-NBS-LRR class) family
mdm-miR172a	MDP0000916748	Cleavage	AT1G80410.1	EMB2753	tetratricopeptide repeat (TPR)-containing protein
mdm-miR172a	MDP0000301119	Cleavage	AT4G24120.1	ATYSL1,YSL1	YELLOW STRIPE like 1
mdm-miR172a	MDP0000267283	Cleavage	AT1G80410.1	EMB2753	tetratricopeptide repeat (TPR)-containing protein
mdm-miR172b	MDP0000181606	Cleavage	AT2G28550.3	RAP2.7,TOE1	related to AP2.7
mdm-miR172b	MDP0000296716	Cleavage	AT2G28550.3	RAP2.7,TOE1	related to AP2.7
mdm-miR172b	MDP0000200319	Cleavage	AT2G28550.3	RAP2.7,TOE1	related to AP2.7
mdm-miR172b	MDP0000281079	Cleavage	AT2G28550.1	RAP2.7,TOE1	related to AP2.7
mdm-miR172b	MDP0000285955	Cleavage	AT2G28550.1	RAP2.7,TOE1	related to AP2.7
mdm-miR172b	MDP0000130802	Cleavage	AT2G28550.2	RAP2.7,TOE1	related to AP2.7
mdm-miR172b	MDP0000163645	Cleavage	AT2G28550.3	RAP2.7,TOE1	related to AP2.7
mdm-miR172b	MDP0000204900	Cleavage	AT4G36920.1	AP2,FL1,FLO2	Integrase-type DNA-binding superfamily protein
mdm-miR172b	MDP0000137561	Cleavage	AT4G36920.1	AP2,FL1,FLO2	Integrase-type DNA-binding superfamily protein
mdm-miR172b	MDP0000252675	Cleavage	AT1G22940.1	TH-1,TH1,THIE	thiamin biosynthesis protein, putative
mdm-miR172b	MDP0000135349	Cleavage	AT1G22940.1	TH-1,TH1,THIE	thiamin biosynthesis protein, putative
mdm-miR172b	MDP0000148472	Cleavage	AT4G03560.1	ATCCH1,ATTPC1,FOU2,TPC1	two-pore channel 1
mdm-miR172b	MDP0000321461	Cleavage	AT4G28610.1	AtPHR1,PHR1	phosphate starvation response 1
mdm-miR172b	MDP0000285150	Cleavage	AT4G28610.1	AtPHR1,PHR1	phosphate starvation response 1
mdm-miR172b	MDP0000422421	Translation	AT1G07880.2	ATMPK13	Protein kinase superfamily protein
mdm-miR172b	MDP0000189383	Translation	AT1G07880.2	ATMPK13	Protein kinase superfamily protein
mdm-miR172b	MDP0000173178	Translation	AT1G07880.2	ATMPK13	Protein kinase superfamily protein
mdm-miR172b	MDP0000153001	Cleavage	AT2G17520.1	ATIRE1-2,IRE1-2,IRE1A	Endoribonuclease/protein kinase IRE1-like
mdm-miR172b	MDP0000233315	Cleavage	AT2G17520.1	ATIRE1-2,IRE1-2,IRE1A	Endoribonuclease/protein kinase IRE1-like
mdm-miR172b	MDP0000267674	Translation	AT5G36930.2		Disease resistance protein (TIR-NBS-LRR class) family
mdm-miR172b	MDP0000916748	Cleavage	AT1G80410.1	EMB2753	tetratricopeptide repeat (TPR)-containing protein
mdm-miR172b	MDP0000301119	Cleavage	AT4G24120.1	ATYSL1,YSL1	YELLOW STRIPE like 1
mdm-miR172b	MDP0000267283	Cleavage	AT1G80410.1	EMB2753	tetratricopeptide repeat (TPR)-containing protein
mdm-miR172c	MDP0000181606	Cleavage	AT2G28550.3	RAP2.7,TOE1	related to AP2.7
mdm-miR172c	MDP0000296716	Cleavage	AT2G28550.3	RAP2.7,TOE1	related to AP2.7
mdm-miR172c	MDP0000200319	Cleavage	AT2G28550.3	RAP2.7,TOE1	related to AP2.7
mdm-miR172c	MDP0000281079	Cleavage	AT2G28550.1	RAP2.7,TOE1	related to AP2.7
mdm-miR172c	MDP0000285955	Cleavage	AT2G28550.1	RAP2.7,TOE1	related to AP2.7
mdm-miR172c	MDP0000130802	Cleavage	AT2G28550.2	RAP2.7,TOE1	related to AP2.7
mdm-miR172c	MDP0000163645	Cleavage	AT2G28550.3	RAP2.7,TOE1	related to AP2.7
mdm-miR172c	MDP0000204900	Cleavage	AT4G36920.1	AP2,FL1,FLO2	Integrase-type DNA-binding superfamily protein
mdm-miR172c	MDP0000137561	Cleavage	AT4G36920.1	AP2,FL1,FLO2	Integrase-type DNA-binding superfamily protein
mdm-miR172c	MDP0000252675	Cleavage	AT1G22940.1	TH-1,TH1,THIE	thiamin biosynthesis protein, putative
mdm-miR172c	MDP0000135349	Cleavage	AT1G22940.1	TH-1,TH1,THIE	thiamin biosynthesis protein, putative
mdm-miR172c	MDP0000148472	Cleavage	AT4G03560.1	ATCCH1,ATTPC1,FOU2,TPC1	two-pore channel 1
mdm-miR172c	MDP0000321461	Cleavage	AT4G28610.1	AtPHR1,PHR1	phosphate starvation response 1
mdm-miR172c	MDP0000285150	Cleavage	AT4G28610.1	AtPHR1,PHR1	phosphate starvation response 1
mdm-miR172c	MDP0000422421	Translation	AT1G07880.2	ATMPK13	Protein kinase superfamily protein
mdm-miR172c	MDP0000189383	Translation	AT1G07880.2	ATMPK13	Protein kinase superfamily protein
mdm-miR172c	MDP0000173178	Translation	AT1G07880.2	ATMPK13	Protein kinase superfamily protein
mdm-miR172c	MDP0000153001	Cleavage	AT2G17520.1	ATIRE1-2,IRE1-2,IRE1A	Endoribonuclease/protein kinase IRE1-like
mdm-miR172c	MDP0000233315	Cleavage	AT2G17520.1	ATIRE1-2,IRE1-2,IRE1A	Endoribonuclease/protein kinase IRE1-like
mdm-miR172c	MDP0000267674	Translation	AT5G36930.2		Disease resistance protein (TIR-NBS-LRR class) family
mdm-miR172c	MDP0000916748	Cleavage	AT1G80410.1	EMB2753	tetratricopeptide repeat (TPR)-containing protein
mdm-miR172c	MDP0000301119	Cleavage	AT4G24120.1	ATYSL1,YSL1	YELLOW STRIPE like 1
mdm-miR172c	MDP0000267283	Cleavage	AT1G80410.1	EMB2753	tetratricopeptide repeat (TPR)-containing protein
mdm-miR172d	MDP0000181606	Cleavage	AT2G28550.3	RAP2.7,TOE1	related to AP2.7
mdm-miR172d	MDP0000296716	Cleavage	AT2G28550.3	RAP2.7,TOE1	related to AP2.7
mdm-miR172d	MDP0000200319	Cleavage	AT2G28550.3	RAP2.7,TOE1	related to AP2.7
mdm-miR172d	MDP0000285955	Cleavage	AT2G28550.1	RAP2.7,TOE1	related to AP2.7
mdm-miR172d	MDP0000281079	Cleavage	AT2G28550.1	RAP2.7,TOE1	related to AP2.7
mdm-miR172d	MDP0000130802	Cleavage	AT2G28550.2	RAP2.7,TOE1	related to AP2.7
mdm-miR172d	MDP0000163645	Cleavage	AT2G28550.3	RAP2.7,TOE1	related to AP2.7
mdm-miR172d	MDP0000204900	Cleavage	AT4G36920.1	AP2,FL1,FLO2	Integrase-type DNA-binding superfamily protein
mdm-miR172d	MDP0000137561	Cleavage	AT4G36920.1	AP2,FL1,FLO2	Integrase-type DNA-binding superfamily protein
mdm-miR172d	MDP0000252675	Cleavage	AT1G22940.1	TH-1,TH1,THIE	thiamin biosynthesis protein, putative
mdm-miR172d	MDP0000135349	Cleavage	AT1G22940.1	TH-1,TH1,THIE	thiamin biosynthesis protein, putative
mdm-miR172d	MDP0000148472	Cleavage	AT4G03560.1	ATCCH1,ATTPC1,FOU2,TPC1	two-pore channel 1
mdm-miR172d	MDP0000321461	Cleavage	AT4G28610.1	AtPHR1,PHR1	phosphate starvation response 1
mdm-miR172d	MDP0000285150	Cleavage	AT4G28610.1	AtPHR1,PHR1	phosphate starvation response 1
mdm-miR172d	MDP0000422421	Translation	AT1G07880.2	ATMPK13	Protein kinase superfamily protein
mdm-miR172d	MDP0000173178	Translation	AT1G07880.2	ATMPK13	Protein kinase superfamily protein
mdm-miR172d	MDP0000189383	Translation	AT1G07880.2	ATMPK13	Protein kinase superfamily protein
mdm-miR172d	MDP0000153001	Cleavage	AT2G17520.1	ATIRE1-2,IRE1-2,IRE1A	Endoribonuclease/protein kinase IRE1-like
mdm-miR172d	MDP0000233315	Cleavage	AT2G17520.1	ATIRE1-2,IRE1-2,IRE1A	Endoribonuclease/protein kinase IRE1-like
mdm-miR172d	MDP0000267674	Translation	AT5G36930.2		Disease resistance protein (TIR-NBS-LRR class) family
mdm-miR172d	MDP0000301119	Cleavage	AT4G24120.1	ATYSL1,YSL1	YELLOW STRIPE like 1
mdm-miR172d	MDP0000916748	Cleavage	AT1G80410.1	EMB2753	tetratricopeptide repeat (TPR)-containing protein
mdm-miR172d	MDP0000267283	Cleavage	AT1G80410.1	EMB2753	tetratricopeptide repeat (TPR)-containing protein
mdm-miR172e	MDP0000181606	Cleavage	AT2G28550.3	RAP2.7,TOE1	related to AP2.7
mdm-miR172e	MDP0000296716	Cleavage	AT2G28550.3	RAP2.7,TOE1	related to AP2.7
mdm-miR172e	MDP0000200319	Cleavage	AT2G28550.3	RAP2.7,TOE1	related to AP2.7
mdm-miR172e	MDP0000285955	Cleavage	AT2G28550.1	RAP2.7,TOE1	related to AP2.7
mdm-miR172e	MDP0000281079	Cleavage	AT2G28550.1	RAP2.7,TOE1	related to AP2.7
mdm-miR172e	MDP0000130802	Cleavage	AT2G28550.2	RAP2.7,TOE1	related to AP2.7
mdm-miR172e	MDP0000163645	Cleavage	AT2G28550.3	RAP2.7,TOE1	related to AP2.7
mdm-miR172e	MDP0000204900	Cleavage	AT4G36920.1	AP2,FL1,FLO2	Integrase-type DNA-binding superfamily protein
mdm-miR172e	MDP0000137561	Cleavage	AT4G36920.1	AP2,FL1,FLO2	Integrase-type DNA-binding superfamily protein
mdm-miR172e	MDP0000252675	Cleavage	AT1G22940.1	TH-1,TH1,THIE	thiamin biosynthesis protein, putative
mdm-miR172e	MDP0000135349	Cleavage	AT1G22940.1	TH-1,TH1,THIE	thiamin biosynthesis protein, putative
mdm-miR172e	MDP0000148472	Cleavage	AT4G03560.1	ATCCH1,ATTPC1,FOU2,TPC1	two-pore channel 1
mdm-miR172e	MDP0000321461	Cleavage	AT4G28610.1	AtPHR1,PHR1	phosphate starvation response 1
mdm-miR172e	MDP0000285150	Cleavage	AT4G28610.1	AtPHR1,PHR1	phosphate starvation response 1
mdm-miR172e	MDP0000422421	Translation	AT1G07880.2	ATMPK13	Protein kinase superfamily protein
mdm-miR172e	MDP0000173178	Translation	AT1G07880.2	ATMPK13	Protein kinase superfamily protein
mdm-miR172e	MDP0000189383	Translation	AT1G07880.2	ATMPK13	Protein kinase superfamily protein
mdm-miR172e	MDP0000153001	Cleavage	AT2G17520.1	ATIRE1-2,IRE1-2,IRE1A	Endoribonuclease/protein kinase IRE1-like
mdm-miR172e	MDP0000233315	Cleavage	AT2G17520.1	ATIRE1-2,IRE1-2,IRE1A	Endoribonuclease/protein kinase IRE1-like
mdm-miR172e	MDP0000267674	Translation	AT5G36930.2		Disease resistance protein (TIR-NBS-LRR class) family
mdm-miR172e	MDP0000301119	Cleavage	AT4G24120.1	ATYSL1,YSL1	YELLOW STRIPE like 1
mdm-miR172e	MDP0000916748	Cleavage	AT1G80410.1	EMB2753	tetratricopeptide repeat (TPR)-containing protein
mdm-miR172e	MDP0000267283	Cleavage	AT1G80410.1	EMB2753	tetratricopeptide repeat (TPR)-containing protein
mdm-miR172f	MDP0000181606	Cleavage	AT2G28550.3	RAP2.7,TOE1	related to AP2.7
mdm-miR172f	MDP0000296716	Cleavage	AT2G28550.3	RAP2.7,TOE1	related to AP2.7
mdm-miR172f	MDP0000200319	Cleavage	AT2G28550.3	RAP2.7,TOE1	related to AP2.7
mdm-miR172f	MDP0000285955	Cleavage	AT2G28550.1	RAP2.7,TOE1	related to AP2.7
mdm-miR172f	MDP0000281079	Cleavage	AT2G28550.1	RAP2.7,TOE1	related to AP2.7
mdm-miR172f	MDP0000130802	Cleavage	AT2G28550.2	RAP2.7,TOE1	related to AP2.7
mdm-miR172f	MDP0000163645	Cleavage	AT2G28550.3	RAP2.7,TOE1	related to AP2.7
mdm-miR172f	MDP0000204900	Cleavage	AT4G36920.1	AP2,FL1,FLO2	Integrase-type DNA-binding superfamily protein
mdm-miR172f	MDP0000137561	Cleavage	AT4G36920.1	AP2,FL1,FLO2	Integrase-type DNA-binding superfamily protein
mdm-miR172f	MDP0000252675	Cleavage	AT1G22940.1	TH-1,TH1,THIE	thiamin biosynthesis protein, putative
mdm-miR172f	MDP0000135349	Cleavage	AT1G22940.1	TH-1,TH1,THIE	thiamin biosynthesis protein, putative
mdm-miR172f	MDP0000148472	Cleavage	AT4G03560.1	ATCCH1,ATTPC1,FOU2,TPC1	two-pore channel 1
mdm-miR172f	MDP0000321461	Cleavage	AT4G28610.1	AtPHR1,PHR1	phosphate starvation response 1
mdm-miR172f	MDP0000285150	Cleavage	AT4G28610.1	AtPHR1,PHR1	phosphate starvation response 1
mdm-miR172f	MDP0000422421	Translation	AT1G07880.2	ATMPK13	Protein kinase superfamily protein
mdm-miR172f	MDP0000173178	Translation	AT1G07880.2	ATMPK13	Protein kinase superfamily protein
mdm-miR172f	MDP0000189383	Translation	AT1G07880.2	ATMPK13	Protein kinase superfamily protein
mdm-miR172f	MDP0000153001	Cleavage	AT2G17520.1	ATIRE1-2,IRE1-2,IRE1A	Endoribonuclease/protein kinase IRE1-like
mdm-miR172f	MDP0000233315	Cleavage	AT2G17520.1	ATIRE1-2,IRE1-2,IRE1A	Endoribonuclease/protein kinase IRE1-like
mdm-miR172f	MDP0000267674	Translation	AT5G36930.2		Disease resistance protein (TIR-NBS-LRR class) family
mdm-miR172f	MDP0000301119	Cleavage	AT4G24120.1	ATYSL1,YSL1	YELLOW STRIPE like 1
mdm-miR172f	MDP0000916748	Cleavage	AT1G80410.1	EMB2753	tetratricopeptide repeat (TPR)-containing protein
mdm-miR172f	MDP0000267283	Cleavage	AT1G80410.1	EMB2753	tetratricopeptide repeat (TPR)-containing protein
mdm-miR172g	MDP0000181606	Cleavage	AT2G28550.3	RAP2.7,TOE1	related to AP2.7
mdm-miR172g	MDP0000296716	Cleavage	AT2G28550.3	RAP2.7,TOE1	related to AP2.7
mdm-miR172g	MDP0000200319	Cleavage	AT2G28550.3	RAP2.7,TOE1	related to AP2.7
mdm-miR172g	MDP0000285955	Cleavage	AT2G28550.1	RAP2.7,TOE1	related to AP2.7
mdm-miR172g	MDP0000281079	Cleavage	AT2G28550.1	RAP2.7,TOE1	related to AP2.7
mdm-miR172g	MDP0000130802	Cleavage	AT2G28550.2	RAP2.7,TOE1	related to AP2.7
mdm-miR172g	MDP0000163645	Cleavage	AT2G28550.3	RAP2.7,TOE1	related to AP2.7
mdm-miR172g	MDP0000204900	Cleavage	AT4G36920.1	AP2,FL1,FLO2	Integrase-type DNA-binding superfamily protein
mdm-miR172g	MDP0000137561	Cleavage	AT4G36920.1	AP2,FL1,FLO2	Integrase-type DNA-binding superfamily protein
mdm-miR172g	MDP0000252675	Cleavage	AT1G22940.1	TH-1,TH1,THIE	thiamin biosynthesis protein, putative
mdm-miR172g	MDP0000135349	Cleavage	AT1G22940.1	TH-1,TH1,THIE	thiamin biosynthesis protein, putative
mdm-miR172g	MDP0000148472	Cleavage	AT4G03560.1	ATCCH1,ATTPC1,FOU2,TPC1	two-pore channel 1
mdm-miR172g	MDP0000321461	Cleavage	AT4G28610.1	AtPHR1,PHR1	phosphate starvation response 1
mdm-miR172g	MDP0000285150	Cleavage	AT4G28610.1	AtPHR1,PHR1	phosphate starvation response 1
mdm-miR172g	MDP0000422421	Translation	AT1G07880.2	ATMPK13	Protein kinase superfamily protein
mdm-miR172g	MDP0000173178	Translation	AT1G07880.2	ATMPK13	Protein kinase superfamily protein
mdm-miR172g	MDP0000189383	Translation	AT1G07880.2	ATMPK13	Protein kinase superfamily protein
mdm-miR172g	MDP0000153001	Cleavage	AT2G17520.1	ATIRE1-2,IRE1-2,IRE1A	Endoribonuclease/protein kinase IRE1-like
mdm-miR172g	MDP0000233315	Cleavage	AT2G17520.1	ATIRE1-2,IRE1-2,IRE1A	Endoribonuclease/protein kinase IRE1-like
mdm-miR172g	MDP0000267674	Translation	AT5G36930.2		Disease resistance protein (TIR-NBS-LRR class) family
mdm-miR172g	MDP0000301119	Cleavage	AT4G24120.1	ATYSL1,YSL1	YELLOW STRIPE like 1
mdm-miR172g	MDP0000916748	Cleavage	AT1G80410.1	EMB2753	tetratricopeptide repeat (TPR)-containing protein
mdm-miR172g	MDP0000267283	Cleavage	AT1G80410.1	EMB2753	tetratricopeptide repeat (TPR)-containing protein
mdm-miR172h	MDP0000181606	Cleavage	AT2G28550.3	RAP2.7,TOE1	related to AP2.7
mdm-miR172h	MDP0000296716	Cleavage	AT2G28550.3	RAP2.7,TOE1	related to AP2.7
mdm-miR172h	MDP0000200319	Cleavage	AT2G28550.3	RAP2.7,TOE1	related to AP2.7
mdm-miR172h	MDP0000285955	Cleavage	AT2G28550.1	RAP2.7,TOE1	related to AP2.7
mdm-miR172h	MDP0000281079	Cleavage	AT2G28550.1	RAP2.7,TOE1	related to AP2.7
mdm-miR172h	MDP0000130802	Cleavage	AT2G28550.2	RAP2.7,TOE1	related to AP2.7
mdm-miR172h	MDP0000163645	Cleavage	AT2G28550.3	RAP2.7,TOE1	related to AP2.7
mdm-miR172h	MDP0000204900	Cleavage	AT4G36920.1	AP2,FL1,FLO2	Integrase-type DNA-binding superfamily protein
mdm-miR172h	MDP0000137561	Cleavage	AT4G36920.1	AP2,FL1,FLO2	Integrase-type DNA-binding superfamily protein
mdm-miR172h	MDP0000252675	Cleavage	AT1G22940.1	TH-1,TH1,THIE	thiamin biosynthesis protein, putative
mdm-miR172h	MDP0000135349	Cleavage	AT1G22940.1	TH-1,TH1,THIE	thiamin biosynthesis protein, putative
mdm-miR172h	MDP0000148472	Cleavage	AT4G03560.1	ATCCH1,ATTPC1,FOU2,TPC1	two-pore channel 1
mdm-miR172h	MDP0000321461	Cleavage	AT4G28610.1	AtPHR1,PHR1	phosphate starvation response 1
mdm-miR172h	MDP0000285150	Cleavage	AT4G28610.1	AtPHR1,PHR1	phosphate starvation response 1
mdm-miR172h	MDP0000422421	Translation	AT1G07880.2	ATMPK13	Protein kinase superfamily protein
mdm-miR172h	MDP0000173178	Translation	AT1G07880.2	ATMPK13	Protein kinase superfamily protein
mdm-miR172h	MDP0000189383	Translation	AT1G07880.2	ATMPK13	Protein kinase superfamily protein
mdm-miR172h	MDP0000153001	Cleavage	AT2G17520.1	ATIRE1-2,IRE1-2,IRE1A	Endoribonuclease/protein kinase IRE1-like
mdm-miR172h	MDP0000233315	Cleavage	AT2G17520.1	ATIRE1-2,IRE1-2,IRE1A	Endoribonuclease/protein kinase IRE1-like
mdm-miR172h	MDP0000267674	Translation	AT5G36930.2		Disease resistance protein (TIR-NBS-LRR class) family
mdm-miR172h	MDP0000301119	Cleavage	AT4G24120.1	ATYSL1,YSL1	YELLOW STRIPE like 1
mdm-miR172h	MDP0000916748	Cleavage	AT1G80410.1	EMB2753	tetratricopeptide repeat (TPR)-containing protein
mdm-miR172h	MDP0000267283	Cleavage	AT1G80410.1	EMB2753	tetratricopeptide repeat (TPR)-containing protein
mdm-miR172i	MDP0000200319	Cleavage	AT2G28550.3	RAP2.7,TOE1	related to AP2.7
mdm-miR172i	MDP0000285955	Cleavage	AT2G28550.1	RAP2.7,TOE1	related to AP2.7
mdm-miR172i	MDP0000281079	Cleavage	AT2G28550.1	RAP2.7,TOE1	related to AP2.7
mdm-miR172i	MDP0000130802	Cleavage	AT2G28550.2	RAP2.7,TOE1	related to AP2.7
mdm-miR172i	MDP0000163645	Cleavage	AT2G28550.3	RAP2.7,TOE1	related to AP2.7
mdm-miR172i	MDP0000204900	Cleavage	AT4G36920.1	AP2,FL1,FLO2	Integrase-type DNA-binding superfamily protein
mdm-miR172i	MDP0000137561	Cleavage	AT4G36920.1	AP2,FL1,FLO2	Integrase-type DNA-binding superfamily protein
mdm-miR172i	MDP0000181606	Cleavage	AT2G28550.3	RAP2.7,TOE1	related to AP2.7
mdm-miR172i	MDP0000296716	Cleavage	AT2G28550.3	RAP2.7,TOE1	related to AP2.7
mdm-miR172i	MDP0000302021	Translation	AT1G64640.1	AtENODL8,ENODL8	early nodulin-like protein 8
mdm-miR172i	MDP0000252675	Cleavage	AT1G22940.1	TH-1,TH1,THIE	thiamin biosynthesis protein, putative
mdm-miR172i	MDP0000135349	Cleavage	AT1G22940.1	TH-1,TH1,THIE	thiamin biosynthesis protein, putative
mdm-miR172i	MDP0000506954	Cleavage	AT1G72830.1	ATHAP2C,HAP2C,NF-YA3	nuclear factor Y, subunit A3
mdm-miR172i	MDP0000321461	Cleavage	AT4G28610.1	AtPHR1,PHR1	phosphate starvation response 1
mdm-miR172i	MDP0000138865	Translation	AT4G03110.1	AtRBP-DR1,RBP-DR1	RNA-binding protein-defense related 1
mdm-miR172i	MDP0000123673	Translation	AT4G03110.1	AtRBP-DR1,RBP-DR1	RNA-binding protein-defense related 1
mdm-miR172i	MDP0000285150	Cleavage	AT4G28610.1	AtPHR1,PHR1	phosphate starvation response 1
mdm-miR172i	MDP0000378930	Translation	AT5G17680.1		disease resistance protein (TIR-NBS-LRR class), putative
mdm-miR172i	MDP0000311595	Cleavage	AT5G20520.1	WAV2	alpha/beta-Hydrolases superfamily protein
mdm-miR172j	MDP0000200319	Cleavage	AT2G28550.3	RAP2.7,TOE1	related to AP2.7
mdm-miR172j	MDP0000285955	Cleavage	AT2G28550.1	RAP2.7,TOE1	related to AP2.7
mdm-miR172j	MDP0000281079	Cleavage	AT2G28550.1	RAP2.7,TOE1	related to AP2.7
mdm-miR172j	MDP0000130802	Cleavage	AT2G28550.2	RAP2.7,TOE1	related to AP2.7
mdm-miR172j	MDP0000163645	Cleavage	AT2G28550.3	RAP2.7,TOE1	related to AP2.7
mdm-miR172j	MDP0000204900	Cleavage	AT4G36920.1	AP2,FL1,FLO2	Integrase-type DNA-binding superfamily protein
mdm-miR172j	MDP0000137561	Cleavage	AT4G36920.1	AP2,FL1,FLO2	Integrase-type DNA-binding superfamily protein
mdm-miR172j	MDP0000181606	Cleavage	AT2G28550.3	RAP2.7,TOE1	related to AP2.7
mdm-miR172j	MDP0000296716	Cleavage	AT2G28550.3	RAP2.7,TOE1	related to AP2.7
mdm-miR172j	MDP0000302021	Translation	AT1G64640.1	AtENODL8,ENODL8	early nodulin-like protein 8
mdm-miR172j	MDP0000252675	Cleavage	AT1G22940.1	TH-1,TH1,THIE	thiamin biosynthesis protein, putative
mdm-miR172j	MDP0000135349	Cleavage	AT1G22940.1	TH-1,TH1,THIE	thiamin biosynthesis protein, putative
mdm-miR172j	MDP0000506954	Cleavage	AT1G72830.1	ATHAP2C,HAP2C,NF-YA3	nuclear factor Y, subunit A3
mdm-miR172j	MDP0000321461	Cleavage	AT4G28610.1	AtPHR1,PHR1	phosphate starvation response 1
mdm-miR172j	MDP0000138865	Translation	AT4G03110.1	AtRBP-DR1,RBP-DR1	RNA-binding protein-defense related 1
mdm-miR172j	MDP0000123673	Translation	AT4G03110.1	AtRBP-DR1,RBP-DR1	RNA-binding protein-defense related 1
mdm-miR172j	MDP0000285150	Cleavage	AT4G28610.1	AtPHR1,PHR1	phosphate starvation response 1
mdm-miR172j	MDP0000378930	Translation	AT5G17680.1		disease resistance protein (TIR-NBS-LRR class), putative
mdm-miR172j	MDP0000311595	Cleavage	AT5G20520.1	WAV2	alpha/beta-Hydrolases superfamily protein
mdm-miR172k	MDP0000200319	Cleavage	AT2G28550.3	RAP2.7,TOE1	related to AP2.7
mdm-miR172k	MDP0000285955	Cleavage	AT2G28550.1	RAP2.7,TOE1	related to AP2.7
mdm-miR172k	MDP0000281079	Cleavage	AT2G28550.1	RAP2.7,TOE1	related to AP2.7
mdm-miR172k	MDP0000130802	Cleavage	AT2G28550.2	RAP2.7,TOE1	related to AP2.7
mdm-miR172k	MDP0000163645	Cleavage	AT2G28550.3	RAP2.7,TOE1	related to AP2.7
mdm-miR172k	MDP0000204900	Cleavage	AT4G36920.1	AP2,FL1,FLO2	Integrase-type DNA-binding superfamily protein
mdm-miR172k	MDP0000137561	Cleavage	AT4G36920.1	AP2,FL1,FLO2	Integrase-type DNA-binding superfamily protein
mdm-miR172k	MDP0000181606	Cleavage	AT2G28550.3	RAP2.7,TOE1	related to AP2.7
mdm-miR172k	MDP0000296716	Cleavage	AT2G28550.3	RAP2.7,TOE1	related to AP2.7
mdm-miR172k	MDP0000302021	Translation	AT1G64640.1	AtENODL8,ENODL8	early nodulin-like protein 8
mdm-miR172k	MDP0000252675	Cleavage	AT1G22940.1	TH-1,TH1,THIE	thiamin biosynthesis protein, putative
mdm-miR172k	MDP0000135349	Cleavage	AT1G22940.1	TH-1,TH1,THIE	thiamin biosynthesis protein, putative
mdm-miR172k	MDP0000506954	Cleavage	AT1G72830.1	ATHAP2C,HAP2C,NF-YA3	nuclear factor Y, subunit A3
mdm-miR172k	MDP0000321461	Cleavage	AT4G28610.1	AtPHR1,PHR1	phosphate starvation response 1
mdm-miR172k	MDP0000138865	Translation	AT4G03110.1	AtRBP-DR1,RBP-DR1	RNA-binding protein-defense related 1
mdm-miR172k	MDP0000123673	Translation	AT4G03110.1	AtRBP-DR1,RBP-DR1	RNA-binding protein-defense related 1
mdm-miR172k	MDP0000285150	Cleavage	AT4G28610.1	AtPHR1,PHR1	phosphate starvation response 1
mdm-miR172k	MDP0000378930	Translation	AT5G17680.1		disease resistance protein (TIR-NBS-LRR class), putative
mdm-miR172k	MDP0000311595	Cleavage	AT5G20520.1	WAV2	alpha/beta-Hydrolases superfamily protein
mdm-miR172l	MDP0000200319	Cleavage	AT2G28550.3	RAP2.7,TOE1	related to AP2.7
mdm-miR172l	MDP0000163645	Cleavage	AT2G28550.3	RAP2.7,TOE1	related to AP2.7
mdm-miR172l	MDP0000204900	Cleavage	AT4G36920.1	AP2,FL1,FLO2	Integrase-type DNA-binding superfamily protein
mdm-miR172l	MDP0000137561	Cleavage	AT4G36920.1	AP2,FL1,FLO2	Integrase-type DNA-binding superfamily protein
mdm-miR172l	MDP0000181606	Cleavage	AT2G28550.3	RAP2.7,TOE1	related to AP2.7
mdm-miR172l	MDP0000296716	Cleavage	AT2G28550.3	RAP2.7,TOE1	related to AP2.7
mdm-miR172l	MDP0000285955	Cleavage	AT2G28550.1	RAP2.7,TOE1	related to AP2.7
mdm-miR172l	MDP0000130802	Cleavage	AT2G28550.2	RAP2.7,TOE1	related to AP2.7
mdm-miR172l	MDP0000281079	Cleavage	AT2G28550.1	RAP2.7,TOE1	related to AP2.7
mdm-miR172l	MDP0000302021	Translation	AT1G64640.1	AtENODL8,ENODL8	early nodulin-like protein 8
mdm-miR172l	MDP0000252675	Cleavage	AT1G22940.1	TH-1,TH1,THIE	thiamin biosynthesis protein, putative
mdm-miR172l	MDP0000135349	Cleavage	AT1G22940.1	TH-1,TH1,THIE	thiamin biosynthesis protein, putative
mdm-miR172l	MDP0000123673	Translation	AT4G03110.1	AtRBP-DR1,RBP-DR1	RNA-binding protein-defense related 1
mdm-miR172l	MDP0000506954	Cleavage	AT1G72830.1	ATHAP2C,HAP2C,NF-YA3	nuclear factor Y, subunit A3
mdm-miR172l	MDP0000321461	Cleavage	AT4G28610.1	AtPHR1,PHR1	phosphate starvation response 1
mdm-miR172l	MDP0000138865	Translation	AT4G03110.1	AtRBP-DR1,RBP-DR1	RNA-binding protein-defense related 1
mdm-miR172l	MDP0000285150	Cleavage	AT4G28610.1	AtPHR1,PHR1	phosphate starvation response 1
mdm-miR172l	MDP0000378930	Translation	AT5G17680.1		disease resistance protein (TIR-NBS-LRR class), putative
mdm-miR172l	MDP0000311595	Cleavage	AT5G20520.1	WAV2	alpha/beta-Hydrolases superfamily protein
mdm-miR172m	MDP0000181606	Cleavage	AT2G28550.3	RAP2.7,TOE1	related to AP2.7
mdm-miR172m	MDP0000296716	Cleavage	AT2G28550.3	RAP2.7,TOE1	related to AP2.7
mdm-miR172m	MDP0000200319	Cleavage	AT2G28550.3	RAP2.7,TOE1	related to AP2.7
mdm-miR172m	MDP0000163645	Cleavage	AT2G28550.3	RAP2.7,TOE1	related to AP2.7
mdm-miR172m	MDP0000204900	Cleavage	AT4G36920.1	AP2,FL1,FLO2	Integrase-type DNA-binding superfamily protein
mdm-miR172m	MDP0000137561	Cleavage	AT4G36920.1	AP2,FL1,FLO2	Integrase-type DNA-binding superfamily protein
mdm-miR172m	MDP0000285955	Cleavage	AT2G28550.1	RAP2.7,TOE1	related to AP2.7
mdm-miR172m	MDP0000130802	Cleavage	AT2G28550.2	RAP2.7,TOE1	related to AP2.7
mdm-miR172m	MDP0000281079	Cleavage	AT2G28550.1	RAP2.7,TOE1	related to AP2.7
mdm-miR172m	MDP0000252675	Cleavage	AT1G22940.1	TH-1,TH1,THIE	thiamin biosynthesis protein, putative
mdm-miR172m	MDP0000135349	Cleavage	AT1G22940.1	TH-1,TH1,THIE	thiamin biosynthesis protein, putative
mdm-miR172m	MDP0000148472	Cleavage	AT4G03560.1	ATCCH1,ATTPC1,FOU2,TPC1	two-pore channel 1
mdm-miR172m	MDP0000321461	Cleavage	AT4G28610.1	AtPHR1,PHR1	phosphate starvation response 1
mdm-miR172m	MDP0000285150	Cleavage	AT4G28610.1	AtPHR1,PHR1	phosphate starvation response 1
mdm-miR172m	MDP0000267674	Translation	AT5G36930.2		Disease resistance protein (TIR-NBS-LRR class) family
mdm-miR172m	MDP0000422421	Translation	AT1G07880.2	ATMPK13	Protein kinase superfamily protein
mdm-miR172m	MDP0000173178	Translation	AT1G07880.2	ATMPK13	Protein kinase superfamily protein
mdm-miR172m	MDP0000189383	Translation	AT1G07880.2	ATMPK13	Protein kinase superfamily protein
mdm-miR172m	MDP0000153001	Cleavage	AT2G17520.1	ATIRE1-2,IRE1-2,IRE1A	Endoribonuclease/protein kinase IRE1-like
mdm-miR172m	MDP0000233315	Cleavage	AT2G17520.1	ATIRE1-2,IRE1-2,IRE1A	Endoribonuclease/protein kinase IRE1-like
mdm-miR172m	MDP0000916748	Cleavage	AT1G80410.1	EMB2753	tetratricopeptide repeat (TPR)-containing protein
mdm-miR172m	MDP0000267283	Cleavage	AT1G80410.1	EMB2753	tetratricopeptide repeat (TPR)-containing protein
mdm-miR172m	MDP0000301119	Cleavage	AT4G24120.1	ATYSL1,YSL1	YELLOW STRIPE like 1
mdm-miR172n	MDP0000181606	Cleavage	AT2G28550.3	RAP2.7,TOE1	related to AP2.7
mdm-miR172n	MDP0000296716	Cleavage	AT2G28550.3	RAP2.7,TOE1	related to AP2.7
mdm-miR172n	MDP0000200319	Cleavage	AT2G28550.3	RAP2.7,TOE1	related to AP2.7
mdm-miR172n	MDP0000163645	Cleavage	AT2G28550.3	RAP2.7,TOE1	related to AP2.7
mdm-miR172n	MDP0000204900	Cleavage	AT4G36920.1	AP2,FL1,FLO2	Integrase-type DNA-binding superfamily protein
mdm-miR172n	MDP0000137561	Cleavage	AT4G36920.1	AP2,FL1,FLO2	Integrase-type DNA-binding superfamily protein
mdm-miR172n	MDP0000285955	Cleavage	AT2G28550.1	RAP2.7,TOE1	related to AP2.7
mdm-miR172n	MDP0000130802	Cleavage	AT2G28550.2	RAP2.7,TOE1	related to AP2.7
mdm-miR172n	MDP0000281079	Cleavage	AT2G28550.1	RAP2.7,TOE1	related to AP2.7
mdm-miR172n	MDP0000252675	Cleavage	AT1G22940.1	TH-1,TH1,THIE	thiamin biosynthesis protein, putative
mdm-miR172n	MDP0000135349	Cleavage	AT1G22940.1	TH-1,TH1,THIE	thiamin biosynthesis protein, putative
mdm-miR172n	MDP0000148472	Cleavage	AT4G03560.1	ATCCH1,ATTPC1,FOU2,TPC1	two-pore channel 1
mdm-miR172n	MDP0000321461	Cleavage	AT4G28610.1	AtPHR1,PHR1	phosphate starvation response 1
mdm-miR172n	MDP0000285150	Cleavage	AT4G28610.1	AtPHR1,PHR1	phosphate starvation response 1
mdm-miR172n	MDP0000267674	Translation	AT5G36930.2		Disease resistance protein (TIR-NBS-LRR class) family
mdm-miR172n	MDP0000422421	Translation	AT1G07880.2	ATMPK13	Protein kinase superfamily protein
mdm-miR172n	MDP0000173178	Translation	AT1G07880.2	ATMPK13	Protein kinase superfamily protein
mdm-miR172n	MDP0000189383	Translation	AT1G07880.2	ATMPK13	Protein kinase superfamily protein
mdm-miR172n	MDP0000153001	Cleavage	AT2G17520.1	ATIRE1-2,IRE1-2,IRE1A	Endoribonuclease/protein kinase IRE1-like
mdm-miR172n	MDP0000233315	Cleavage	AT2G17520.1	ATIRE1-2,IRE1-2,IRE1A	Endoribonuclease/protein kinase IRE1-like
mdm-miR172n	MDP0000916748	Cleavage	AT1G80410.1	EMB2753	tetratricopeptide repeat (TPR)-containing protein
mdm-miR172n	MDP0000267283	Cleavage	AT1G80410.1	EMB2753	tetratricopeptide repeat (TPR)-containing protein
mdm-miR172n	MDP0000301119	Cleavage	AT4G24120.1	ATYSL1,YSL1	YELLOW STRIPE like 1
mdm-miR172o	MDP0000181606	Cleavage	AT2G28550.3	RAP2.7,TOE1	related to AP2.7
mdm-miR172o	MDP0000296716	Cleavage	AT2G28550.3	RAP2.7,TOE1	related to AP2.7
mdm-miR172o	MDP0000200319	Cleavage	AT2G28550.3	RAP2.7,TOE1	related to AP2.7
mdm-miR172o	MDP0000163645	Cleavage	AT2G28550.3	RAP2.7,TOE1	related to AP2.7
mdm-miR172o	MDP0000204900	Cleavage	AT4G36920.1	AP2,FL1,FLO2	Integrase-type DNA-binding superfamily protein
mdm-miR172o	MDP0000137561	Cleavage	AT4G36920.1	AP2,FL1,FLO2	Integrase-type DNA-binding superfamily protein
mdm-miR172o	MDP0000285955	Cleavage	AT2G28550.1	RAP2.7,TOE1	related to AP2.7
mdm-miR172o	MDP0000130802	Cleavage	AT2G28550.2	RAP2.7,TOE1	related to AP2.7
mdm-miR172o	MDP0000281079	Cleavage	AT2G28550.1	RAP2.7,TOE1	related to AP2.7
mdm-miR172o	MDP0000252675	Cleavage	AT1G22940.1	TH-1,TH1,THIE	thiamin biosynthesis protein, putative
mdm-miR172o	MDP0000135349	Cleavage	AT1G22940.1	TH-1,TH1,THIE	thiamin biosynthesis protein, putative
mdm-miR172o	MDP0000148472	Cleavage	AT4G03560.1	ATCCH1,ATTPC1,FOU2,TPC1	two-pore channel 1
mdm-miR172o	MDP0000321461	Cleavage	AT4G28610.1	AtPHR1,PHR1	phosphate starvation response 1
mdm-miR172o	MDP0000285150	Cleavage	AT4G28610.1	AtPHR1,PHR1	phosphate starvation response 1
mdm-miR172o	MDP0000267674	Translation	AT5G36930.2		Disease resistance protein (TIR-NBS-LRR class) family
mdm-miR172o	MDP0000422421	Translation	AT1G07880.2	ATMPK13	Protein kinase superfamily protein
mdm-miR172o	MDP0000173178	Translation	AT1G07880.2	ATMPK13	Protein kinase superfamily protein
mdm-miR172o	MDP0000189383	Translation	AT1G07880.2	ATMPK13	Protein kinase superfamily protein
mdm-miR172o	MDP0000153001	Cleavage	AT2G17520.1	ATIRE1-2,IRE1-2,IRE1A	Endoribonuclease/protein kinase IRE1-like
mdm-miR172o	MDP0000233315	Cleavage	AT2G17520.1	ATIRE1-2,IRE1-2,IRE1A	Endoribonuclease/protein kinase IRE1-like
mdm-miR172o	MDP0000916748	Cleavage	AT1G80410.1	EMB2753	tetratricopeptide repeat (TPR)-containing protein
mdm-miR172o	MDP0000267283	Cleavage	AT1G80410.1	EMB2753	tetratricopeptide repeat (TPR)-containing protein
mdm-miR172o	MDP0000301119	Cleavage	AT4G24120.1	ATYSL1,YSL1	YELLOW STRIPE like 1
mdm-miR2111a	MDP0000892979	Cleavage	AT3G27150.1		Galactose oxidase/kelch repeat superfamily protein
mdm-miR2111a	MDP0000417953	Cleavage	AT3G27150.1		Galactose oxidase/kelch repeat superfamily protein
mdm-miR2111a	MDP0000895750	Cleavage	AT3G27150.1		Galactose oxidase/kelch repeat superfamily protein
mdm-miR2111a	MDP0000399538	Cleavage	AT3G27150.1		Galactose oxidase/kelch repeat superfamily protein
mdm-miR2111a	MDP0000125891	Cleavage
mdm-miR2111a	MDP0000200895	Translation	AT4G29560.1
mdm-miR2111a	MDP0000332753	Cleavage
mdm-miR2111a	MDP0000254078	Translation	AT5G63080.1		2-oxoglutarate (2OG) and Fe(II)-dependent oxygenase superfamily protein
mdm-miR2111a	MDP0000154994	Translation	AT5G63080.1		2-oxoglutarate (2OG) and Fe(II)-dependent oxygenase superfamily protein
mdm-miR2111a	MDP0000190060	Translation	AT5G63080.1		2-oxoglutarate (2OG) and Fe(II)-dependent oxygenase superfamily protein
mdm-miR2111b	MDP0000892979	Cleavage	AT3G27150.1		Galactose oxidase/kelch repeat superfamily protein
mdm-miR2111b	MDP0000417953	Cleavage	AT3G27150.1		Galactose oxidase/kelch repeat superfamily protein
mdm-miR2111b	MDP0000895750	Cleavage	AT3G27150.1		Galactose oxidase/kelch repeat superfamily protein
mdm-miR2111b	MDP0000399538	Cleavage	AT3G27150.1		Galactose oxidase/kelch repeat superfamily protein
mdm-miR2111b	MDP0000125891	Cleavage
mdm-miR2111b	MDP0000200895	Translation	AT4G29560.1
mdm-miR2111b	MDP0000332753	Cleavage
mdm-miR2111b	MDP0000254078	Translation	AT5G63080.1		2-oxoglutarate (2OG) and Fe(II)-dependent oxygenase superfamily protein
mdm-miR2111b	MDP0000154994	Translation	AT5G63080.1		2-oxoglutarate (2OG) and Fe(II)-dependent oxygenase superfamily protein
mdm-miR2111b	MDP0000190060	Translation	AT5G63080.1		2-oxoglutarate (2OG) and Fe(II)-dependent oxygenase superfamily protein
mdm-miR2118a	MDP0000485327	Cleavage
mdm-miR2118a	MDP0000119199	Cleavage	AT3G22830.1	AT-HSFA6B,HSFA6B	heat shock transcription factor A6B
mdm-miR2118b	MDP0000485327	Cleavage
mdm-miR2118b	MDP0000119199	Cleavage	AT3G22830.1	AT-HSFA6B,HSFA6B	heat shock transcription factor A6B
mdm-miR2118c	MDP0000485327	Cleavage
mdm-miR2118c	MDP0000119199	Cleavage	AT3G22830.1	AT-HSFA6B,HSFA6B	heat shock transcription factor A6B
mdm-miR319a	MDP0000442611	Cleavage	AT3G15030.1	MEE35,TCP4	TCP family transcription factor 4
mdm-miR319a	MDP0000328318	Cleavage	AT3G15030.1	MEE35,TCP4	TCP family transcription factor 4
mdm-miR319a	MDP0000205544	Cleavage	AT3G18410.1		Complex I subunit NDUFS6
mdm-miR319a	MDP0000162193	Translation	AT4G16310.1	LDL3	LSD1-like 3
mdm-miR319b	MDP0000442611	Cleavage	AT3G15030.1	MEE35,TCP4	TCP family transcription factor 4
mdm-miR319b	MDP0000328318	Cleavage	AT3G15030.1	MEE35,TCP4	TCP family transcription factor 4
mdm-miR319b	MDP0000205544	Cleavage	AT3G18410.1		Complex I subunit NDUFS6
mdm-miR319b	MDP0000162193	Translation	AT4G16310.1	LDL3	LSD1-like 3
mdm-miR319c	MDP0000134427	Translation	AT1G14360.1	ATUTR3,UTR3	UDP-galactose transporter 3
mdm-miR319c	MDP0000266474	Cleavage	AT2G17930.1		Phosphatidylinositol 3- and 4-kinase family protein with FAT domain
mdm-miR319c	MDP0000259414	Cleavage	AT2G17930.1		Phosphatidylinositol 3- and 4-kinase family protein with FAT domain
mdm-miR319c	MDP0000279131	Cleavage	AT2G41600.5		Mitochondrial glycoprotein family protein
mdm-miR319c	MDP0000180750	Cleavage	AT2G20830.2		transferases;folic acid binding
mdm-miR319c	MDP0000186509	Cleavage	AT2G41600.5		Mitochondrial glycoprotein family protein
mdm-miR319c	MDP0000317328	Translation	AT1G31070.2	GlcNAc1pUT1	N-acetylglucosamine-1-phosphate uridylyltransferase 1
mdm-miR3627a	MDP0000258197	Cleavage	AT5G57110.1	ACA8,AT-ACA8	autoinhibited Ca2+ -ATPase, isoform 8
mdm-miR3627b	MDP0000258197	Cleavage	AT5G57110.1	ACA8,AT-ACA8	autoinhibited Ca2+ -ATPase, isoform 8
mdm-miR3627c	MDP0000258197	Cleavage	AT5G57110.1	ACA8,AT-ACA8	autoinhibited Ca2+ -ATPase, isoform 8
mdm-miR390a	MDP0000950533	Cleavage	AT5G53890.1	AtPSKR2,PSKR2	phytosylfokine-alpha receptor 2
mdm-miR390a	MDP0000353698	Cleavage
mdm-miR390a	MDP0000158644	Cleavage	AT1G53430.1		Leucine-rich repeat transmembrane protein kinase
mdm-miR390a	MDP0000725449	Cleavage
mdm-miR390a	MDP0000319147	Cleavage	AT5G48450.1	sks3	SKU5 similar 3
mdm-miR390b	MDP0000950533	Cleavage	AT5G53890.1	AtPSKR2,PSKR2	phytosylfokine-alpha receptor 2
mdm-miR390b	MDP0000353698	Cleavage
mdm-miR390b	MDP0000158644	Cleavage	AT1G53430.1		Leucine-rich repeat transmembrane protein kinase
mdm-miR390b	MDP0000725449	Cleavage
mdm-miR390b	MDP0000319147	Cleavage	AT5G48450.1	sks3	SKU5 similar 3
mdm-miR390c	MDP0000950533	Cleavage	AT5G53890.1	AtPSKR2,PSKR2	phytosylfokine-alpha receptor 2
mdm-miR390c	MDP0000353698	Cleavage
mdm-miR390c	MDP0000158644	Cleavage	AT1G53430.1		Leucine-rich repeat transmembrane protein kinase
mdm-miR390c	MDP0000725449	Cleavage
mdm-miR390c	MDP0000319147	Cleavage	AT5G48450.1	sks3	SKU5 similar 3
mdm-miR390d	MDP0000950533	Cleavage	AT5G53890.1	AtPSKR2,PSKR2	phytosylfokine-alpha receptor 2
mdm-miR390d	MDP0000353698	Cleavage
mdm-miR390d	MDP0000158644	Cleavage	AT1G53430.1		Leucine-rich repeat transmembrane protein kinase
mdm-miR390d	MDP0000725449	Cleavage
mdm-miR390d	MDP0000319147	Cleavage	AT5G48450.1	sks3	SKU5 similar 3
mdm-miR390e	MDP0000950533	Cleavage	AT5G53890.1	AtPSKR2,PSKR2	phytosylfokine-alpha receptor 2
mdm-miR390e	MDP0000353698	Cleavage
mdm-miR390e	MDP0000158644	Cleavage	AT1G53430.1		Leucine-rich repeat transmembrane protein kinase
mdm-miR390e	MDP0000725449	Cleavage
mdm-miR390e	MDP0000319147	Cleavage	AT5G48450.1	sks3	SKU5 similar 3
mdm-miR390f	MDP0000950533	Cleavage	AT5G53890.1	AtPSKR2,PSKR2	phytosylfokine-alpha receptor 2
mdm-miR390f	MDP0000353698	Cleavage
mdm-miR390f	MDP0000158644	Cleavage	AT1G53430.1		Leucine-rich repeat transmembrane protein kinase
mdm-miR390f	MDP0000725449	Cleavage
mdm-miR390f	MDP0000319147	Cleavage	AT5G48450.1	sks3	SKU5 similar 3
mdm-miR393a	MDP0000249678	Cleavage	AT3G49000.1		RNA polymerase III subunit RPC82 family protein
mdm-miR393a	MDP0000469943	Cleavage	AT3G26810.1	AFB2	auxin signaling F-box 2
mdm-miR393a	MDP0000268652	Cleavage	AT1G12820.1	AFB3	auxin signaling F-box 3
mdm-miR393a	MDP0000203334	Cleavage	AT3G26810.1	AFB2	auxin signaling F-box 2
mdm-miR393a	MDP0000498419	Cleavage	AT3G62980.1	TIR1	F-box/RNI-like superfamily protein
mdm-miR393a	MDP0000125975	Cleavage	AT3G62980.1	TIR1	F-box/RNI-like superfamily protein
mdm-miR393a	MDP0000191749	Cleavage	AT3G05900.1		neurofilament protein-related
mdm-miR393a	MDP0000213489	Cleavage	AT4G15820.1
mdm-miR393a	MDP0000258116	Cleavage	AT3G24130.1		Pectin lyase-like superfamily protein
mdm-miR393a	MDP0000934866	Cleavage	AT1G06150.1	EMB1444	basic helix-loop-helix (bHLH) DNA-binding superfamily protein
mdm-miR393a	MDP0000323014	Cleavage
mdm-miR393a	MDP0000305861	Cleavage	AT4G05020.1	NDB2	NAD(P)H dehydrogenase B2
mdm-miR393b	MDP0000249678	Cleavage	AT3G49000.1		RNA polymerase III subunit RPC82 family protein
mdm-miR393b	MDP0000469943	Cleavage	AT3G26810.1	AFB2	auxin signaling F-box 2
mdm-miR393b	MDP0000268652	Cleavage	AT1G12820.1	AFB3	auxin signaling F-box 3
mdm-miR393b	MDP0000203334	Cleavage	AT3G26810.1	AFB2	auxin signaling F-box 2
mdm-miR393b	MDP0000498419	Cleavage	AT3G62980.1	TIR1	F-box/RNI-like superfamily protein
mdm-miR393b	MDP0000125975	Cleavage	AT3G62980.1	TIR1	F-box/RNI-like superfamily protein
mdm-miR393b	MDP0000191749	Cleavage	AT3G05900.1		neurofilament protein-related
mdm-miR393b	MDP0000213489	Cleavage	AT4G15820.1
mdm-miR393b	MDP0000258116	Cleavage	AT3G24130.1		Pectin lyase-like superfamily protein
mdm-miR393b	MDP0000934866	Cleavage	AT1G06150.1	EMB1444	basic helix-loop-helix (bHLH) DNA-binding superfamily protein
mdm-miR393b	MDP0000323014	Cleavage
mdm-miR393b	MDP0000305861	Cleavage	AT4G05020.1	NDB2	NAD(P)H dehydrogenase B2
mdm-miR393c	MDP0000249678	Cleavage	AT3G49000.1		RNA polymerase III subunit RPC82 family protein
mdm-miR393c	MDP0000469943	Cleavage	AT3G26810.1	AFB2	auxin signaling F-box 2
mdm-miR393c	MDP0000268652	Cleavage	AT1G12820.1	AFB3	auxin signaling F-box 3
mdm-miR393c	MDP0000203334	Cleavage	AT3G26810.1	AFB2	auxin signaling F-box 2
mdm-miR393c	MDP0000498419	Cleavage	AT3G62980.1	TIR1	F-box/RNI-like superfamily protein
mdm-miR393c	MDP0000125975	Cleavage	AT3G62980.1	TIR1	F-box/RNI-like superfamily protein
mdm-miR393c	MDP0000191749	Cleavage	AT3G05900.1		neurofilament protein-related
mdm-miR393c	MDP0000213489	Cleavage	AT4G15820.1
mdm-miR393c	MDP0000258116	Cleavage	AT3G24130.1		Pectin lyase-like superfamily protein
mdm-miR393c	MDP0000934866	Cleavage	AT1G06150.1	EMB1444	basic helix-loop-helix (bHLH) DNA-binding superfamily protein
mdm-miR393c	MDP0000323014	Cleavage
mdm-miR393c	MDP0000305861	Cleavage	AT4G05020.1	NDB2	NAD(P)H dehydrogenase B2
mdm-miR394a	MDP0000278349	Cleavage	AT2G45750.1		S-adenosyl-L-methionine-dependent methyltransferases superfamily protein
mdm-miR394a	MDP0000268873	Cleavage	AT4G30310.2		FGGY family of carbohydrate kinase
mdm-miR394a	MDP0000209024	Cleavage	AT5G14750.1	ATMYB66,MYB66,WER,WER1	myb domain protein 66
mdm-miR394a	MDP0000853426	Cleavage	AT5G14750.1	ATMYB66,MYB66,WER,WER1	myb domain protein 66
mdm-miR394a	MDP0000278177	Cleavage	AT3G11620.1		alpha/beta-Hydrolases superfamily protein
mdm-miR394a	MDP0000275896	Translation	AT5G51050.1		Mitochondrial substrate carrier family protein
mdm-miR394a	MDP0000290546	Translation	AT2G20560.1		DNAJ heat shock family protein
mdm-miR394a	MDP0000246436	Translation	AT3G59850.1		Pectin lyase-like superfamily protein
mdm-miR394a	MDP0000179659	Translation	AT1G60500.1	DRP4C	Dynamin related protein 4C
mdm-miR394a	MDP0000123004	Translation	AT1G60500.1	DRP4C	Dynamin related protein 4C
mdm-miR394a	MDP0000182956	Translation	AT1G60500.1	DRP4C	Dynamin related protein 4C
mdm-miR394a	MDP0000226644	Translation	AT1G60500.1	DRP4C	Dynamin related protein 4C
mdm-miR394a	MDP0000466196	Translation	AT1G60500.1	DRP4C	Dynamin related protein 4C
mdm-miR394a	MDP0000176025	Translation	AT1G60500.1	DRP4C	Dynamin related protein 4C
mdm-miR394b	MDP0000278349	Cleavage	AT2G45750.1		S-adenosyl-L-methionine-dependent methyltransferases superfamily protein
mdm-miR394b	MDP0000268873	Cleavage	AT4G30310.2		FGGY family of carbohydrate kinase
mdm-miR394b	MDP0000209024	Cleavage	AT5G14750.1	ATMYB66,MYB66,WER,WER1	myb domain protein 66
mdm-miR394b	MDP0000853426	Cleavage	AT5G14750.1	ATMYB66,MYB66,WER,WER1	myb domain protein 66
mdm-miR394b	MDP0000278177	Cleavage	AT3G11620.1		alpha/beta-Hydrolases superfamily protein
mdm-miR394b	MDP0000275896	Translation	AT5G51050.1		Mitochondrial substrate carrier family protein
mdm-miR394b	MDP0000290546	Translation	AT2G20560.1		DNAJ heat shock family protein
mdm-miR394b	MDP0000246436	Translation	AT3G59850.1		Pectin lyase-like superfamily protein
mdm-miR394b	MDP0000179659	Translation	AT1G60500.1	DRP4C	Dynamin related protein 4C
mdm-miR394b	MDP0000123004	Translation	AT1G60500.1	DRP4C	Dynamin related protein 4C
mdm-miR394b	MDP0000182956	Translation	AT1G60500.1	DRP4C	Dynamin related protein 4C
mdm-miR394b	MDP0000226644	Translation	AT1G60500.1	DRP4C	Dynamin related protein 4C
mdm-miR394b	MDP0000466196	Translation	AT1G60500.1	DRP4C	Dynamin related protein 4C
mdm-miR394b	MDP0000176025	Translation	AT1G60500.1	DRP4C	Dynamin related protein 4C
mdm-miR395a	MDP0000121656	Cleavage	AT3G22890.1	APS1	ATP sulfurylase 1
mdm-miR395a	MDP0000263161	Cleavage	AT3G22890.1	APS1	ATP sulfurylase 1
mdm-miR395a	MDP0000718765	Cleavage	AT5G63180.1		Pectin lyase-like superfamily protein
mdm-miR395a	MDP0000573746	Cleavage	AT5G63180.1		Pectin lyase-like superfamily protein
mdm-miR395a	MDP0000935996	Cleavage	AT2G38470.1	ATWRKY33,WRKY33	WRKY DNA-binding protein 33
mdm-miR395a	MDP0000266051	Cleavage	AT3G18990.1	REM39,VRN1	AP2/B3-like transcriptional factor family protein
mdm-miR395a	MDP0000295518	Cleavage	AT2G28100.1	ATFUC1,FUC1	alpha-L-fucosidase 1
mdm-miR395a	MDP0000163957	Cleavage	AT5G38690.1		Zinc-finger domain of monoamine-oxidase A repressor R1 protein
mdm-miR395a	MDP0000241592	Cleavage	AT5G50870.1	UBC27	ubiquitin-conjugating enzyme 27
mdm-miR395a	MDP0000181375	Cleavage	AT5G38690.1		Zinc-finger domain of monoamine-oxidase A repressor R1 protein
mdm-miR395b	MDP0000121656	Cleavage	AT3G22890.1	APS1	ATP sulfurylase 1
mdm-miR395b	MDP0000263161	Cleavage	AT3G22890.1	APS1	ATP sulfurylase 1
mdm-miR395b	MDP0000718765	Cleavage	AT5G63180.1		Pectin lyase-like superfamily protein
mdm-miR395b	MDP0000573746	Cleavage	AT5G63180.1		Pectin lyase-like superfamily protein
mdm-miR395b	MDP0000935996	Cleavage	AT2G38470.1	ATWRKY33,WRKY33	WRKY DNA-binding protein 33
mdm-miR395b	MDP0000266051	Cleavage	AT3G18990.1	REM39,VRN1	AP2/B3-like transcriptional factor family protein
mdm-miR395b	MDP0000295518	Cleavage	AT2G28100.1	ATFUC1,FUC1	alpha-L-fucosidase 1
mdm-miR395b	MDP0000163957	Cleavage	AT5G38690.1		Zinc-finger domain of monoamine-oxidase A repressor R1 protein
mdm-miR395b	MDP0000241592	Cleavage	AT5G50870.1	UBC27	ubiquitin-conjugating enzyme 27
mdm-miR395b	MDP0000181375	Cleavage	AT5G38690.1		Zinc-finger domain of monoamine-oxidase A repressor R1 protein
mdm-miR395c	MDP0000121656	Cleavage	AT3G22890.1	APS1	ATP sulfurylase 1
mdm-miR395c	MDP0000263161	Cleavage	AT3G22890.1	APS1	ATP sulfurylase 1
mdm-miR395c	MDP0000718765	Cleavage	AT5G63180.1		Pectin lyase-like superfamily protein
mdm-miR395c	MDP0000573746	Cleavage	AT5G63180.1		Pectin lyase-like superfamily protein
mdm-miR395c	MDP0000935996	Cleavage	AT2G38470.1	ATWRKY33,WRKY33	WRKY DNA-binding protein 33
mdm-miR395c	MDP0000266051	Cleavage	AT3G18990.1	REM39,VRN1	AP2/B3-like transcriptional factor family protein
mdm-miR395c	MDP0000295518	Cleavage	AT2G28100.1	ATFUC1,FUC1	alpha-L-fucosidase 1
mdm-miR395c	MDP0000163957	Cleavage	AT5G38690.1		Zinc-finger domain of monoamine-oxidase A repressor R1 protein
mdm-miR395c	MDP0000241592	Cleavage	AT5G50870.1	UBC27	ubiquitin-conjugating enzyme 27
mdm-miR395c	MDP0000181375	Cleavage	AT5G38690.1		Zinc-finger domain of monoamine-oxidase A repressor R1 protein
mdm-miR395d	MDP0000121656	Cleavage	AT3G22890.1	APS1	ATP sulfurylase 1
mdm-miR395d	MDP0000263161	Cleavage	AT3G22890.1	APS1	ATP sulfurylase 1
mdm-miR395d	MDP0000718765	Cleavage	AT5G63180.1		Pectin lyase-like superfamily protein
mdm-miR395d	MDP0000573746	Cleavage	AT5G63180.1		Pectin lyase-like superfamily protein
mdm-miR395d	MDP0000935996	Cleavage	AT2G38470.1	ATWRKY33,WRKY33	WRKY DNA-binding protein 33
mdm-miR395d	MDP0000266051	Cleavage	AT3G18990.1	REM39,VRN1	AP2/B3-like transcriptional factor family protein
mdm-miR395d	MDP0000295518	Cleavage	AT2G28100.1	ATFUC1,FUC1	alpha-L-fucosidase 1
mdm-miR395d	MDP0000163957	Cleavage	AT5G38690.1		Zinc-finger domain of monoamine-oxidase A repressor R1 protein
mdm-miR395d	MDP0000241592	Cleavage	AT5G50870.1	UBC27	ubiquitin-conjugating enzyme 27
mdm-miR395d	MDP0000181375	Cleavage	AT5G38690.1		Zinc-finger domain of monoamine-oxidase A repressor R1 protein
mdm-miR395e	MDP0000121656	Cleavage	AT3G22890.1	APS1	ATP sulfurylase 1
mdm-miR395e	MDP0000263161	Cleavage	AT3G22890.1	APS1	ATP sulfurylase 1
mdm-miR395e	MDP0000718765	Cleavage	AT5G63180.1		Pectin lyase-like superfamily protein
mdm-miR395e	MDP0000573746	Cleavage	AT5G63180.1		Pectin lyase-like superfamily protein
mdm-miR395e	MDP0000935996	Cleavage	AT2G38470.1	ATWRKY33,WRKY33	WRKY DNA-binding protein 33
mdm-miR395e	MDP0000266051	Cleavage	AT3G18990.1	REM39,VRN1	AP2/B3-like transcriptional factor family protein
mdm-miR395e	MDP0000295518	Cleavage	AT2G28100.1	ATFUC1,FUC1	alpha-L-fucosidase 1
mdm-miR395e	MDP0000163957	Cleavage	AT5G38690.1		Zinc-finger domain of monoamine-oxidase A repressor R1 protein
mdm-miR395e	MDP0000241592	Cleavage	AT5G50870.1	UBC27	ubiquitin-conjugating enzyme 27
mdm-miR395e	MDP0000181375	Cleavage	AT5G38690.1		Zinc-finger domain of monoamine-oxidase A repressor R1 protein
mdm-miR395f	MDP0000121656	Cleavage	AT3G22890.1	APS1	ATP sulfurylase 1
mdm-miR395f	MDP0000263161	Cleavage	AT3G22890.1	APS1	ATP sulfurylase 1
mdm-miR395f	MDP0000718765	Cleavage	AT5G63180.1		Pectin lyase-like superfamily protein
mdm-miR395f	MDP0000573746	Cleavage	AT5G63180.1		Pectin lyase-like superfamily protein
mdm-miR395f	MDP0000935996	Cleavage	AT2G38470.1	ATWRKY33,WRKY33	WRKY DNA-binding protein 33
mdm-miR395f	MDP0000266051	Cleavage	AT3G18990.1	REM39,VRN1	AP2/B3-like transcriptional factor family protein
mdm-miR395f	MDP0000295518	Cleavage	AT2G28100.1	ATFUC1,FUC1	alpha-L-fucosidase 1
mdm-miR395f	MDP0000163957	Cleavage	AT5G38690.1		Zinc-finger domain of monoamine-oxidase A repressor R1 protein
mdm-miR395f	MDP0000241592	Cleavage	AT5G50870.1	UBC27	ubiquitin-conjugating enzyme 27
mdm-miR395f	MDP0000181375	Cleavage	AT5G38690.1		Zinc-finger domain of monoamine-oxidase A repressor R1 protein
mdm-miR395g	MDP0000121656	Cleavage	AT3G22890.1	APS1	ATP sulfurylase 1
mdm-miR395g	MDP0000263161	Cleavage	AT3G22890.1	APS1	ATP sulfurylase 1
mdm-miR395g	MDP0000718765	Cleavage	AT5G63180.1		Pectin lyase-like superfamily protein
mdm-miR395g	MDP0000573746	Cleavage	AT5G63180.1		Pectin lyase-like superfamily protein
mdm-miR395g	MDP0000935996	Cleavage	AT2G38470.1	ATWRKY33,WRKY33	WRKY DNA-binding protein 33
mdm-miR395g	MDP0000266051	Cleavage	AT3G18990.1	REM39,VRN1	AP2/B3-like transcriptional factor family protein
mdm-miR395g	MDP0000295518	Cleavage	AT2G28100.1	ATFUC1,FUC1	alpha-L-fucosidase 1
mdm-miR395g	MDP0000163957	Cleavage	AT5G38690.1		Zinc-finger domain of monoamine-oxidase A repressor R1 protein
mdm-miR395g	MDP0000241592	Cleavage	AT5G50870.1	UBC27	ubiquitin-conjugating enzyme 27
mdm-miR395g	MDP0000181375	Cleavage	AT5G38690.1		Zinc-finger domain of monoamine-oxidase A repressor R1 protein
mdm-miR395h	MDP0000121656	Cleavage	AT3G22890.1	APS1	ATP sulfurylase 1
mdm-miR395h	MDP0000263161	Cleavage	AT3G22890.1	APS1	ATP sulfurylase 1
mdm-miR395h	MDP0000718765	Cleavage	AT5G63180.1		Pectin lyase-like superfamily protein
mdm-miR395h	MDP0000573746	Cleavage	AT5G63180.1		Pectin lyase-like superfamily protein
mdm-miR395h	MDP0000935996	Cleavage	AT2G38470.1	ATWRKY33,WRKY33	WRKY DNA-binding protein 33
mdm-miR395h	MDP0000266051	Cleavage	AT3G18990.1	REM39,VRN1	AP2/B3-like transcriptional factor family protein
mdm-miR395h	MDP0000295518	Cleavage	AT2G28100.1	ATFUC1,FUC1	alpha-L-fucosidase 1
mdm-miR395h	MDP0000163957	Cleavage	AT5G38690.1		Zinc-finger domain of monoamine-oxidase A repressor R1 protein
mdm-miR395h	MDP0000241592	Cleavage	AT5G50870.1	UBC27	ubiquitin-conjugating enzyme 27
mdm-miR395h	MDP0000181375	Cleavage	AT5G38690.1		Zinc-finger domain of monoamine-oxidase A repressor R1 protein
mdm-miR395i	MDP0000121656	Cleavage	AT3G22890.1	APS1	ATP sulfurylase 1
mdm-miR395i	MDP0000263161	Cleavage	AT3G22890.1	APS1	ATP sulfurylase 1
mdm-miR395i	MDP0000718765	Cleavage	AT5G63180.1		Pectin lyase-like superfamily protein
mdm-miR395i	MDP0000573746	Cleavage	AT5G63180.1		Pectin lyase-like superfamily protein
mdm-miR395i	MDP0000935996	Cleavage	AT2G38470.1	ATWRKY33,WRKY33	WRKY DNA-binding protein 33
mdm-miR395i	MDP0000266051	Cleavage	AT3G18990.1	REM39,VRN1	AP2/B3-like transcriptional factor family protein
mdm-miR395i	MDP0000295518	Cleavage	AT2G28100.1	ATFUC1,FUC1	alpha-L-fucosidase 1
mdm-miR395i	MDP0000163957	Cleavage	AT5G38690.1		Zinc-finger domain of monoamine-oxidase A repressor R1 protein
mdm-miR395i	MDP0000241592	Cleavage	AT5G50870.1	UBC27	ubiquitin-conjugating enzyme 27
mdm-miR395i	MDP0000181375	Cleavage	AT5G38690.1		Zinc-finger domain of monoamine-oxidase A repressor R1 protein
mdm-miR396a	MDP0000194223	Cleavage	AT1G64625.2		Serine/threonine-protein kinase WNK (With No Lysine)-related
mdm-miR396a	MDP0000172963	Cleavage	AT1G64625.2		Serine/threonine-protein kinase WNK (With No Lysine)-related
mdm-miR396a	MDP0000768962	Cleavage	AT5G48910.1	LPA66	Pentatricopeptide repeat (PPR) superfamily protein
mdm-miR396a	MDP0000317856	Cleavage	AT5G17680.1		disease resistance protein (TIR-NBS-LRR class), putative
mdm-miR396a	MDP0000249412	Cleavage	AT5G11950.1		Putative lysine decarboxylase family protein
mdm-miR396a	MDP0000236128	Cleavage	AT5G11950.1		Putative lysine decarboxylase family protein
mdm-miR396a	MDP0000167723	Cleavage	AT3G52640.2		Zn-dependent exopeptidases superfamily protein
mdm-miR396a	MDP0000174264	Cleavage	AT3G52640.1		Zn-dependent exopeptidases superfamily protein
mdm-miR396a	MDP0000297656	Cleavage	AT5G19850.1		alpha/beta-Hydrolases superfamily protein
mdm-miR396a	MDP0000193012	Cleavage	AT3G01660.1		S-adenosyl-L-methionine-dependent methyltransferases superfamily protein
mdm-miR396a	MDP0000501816	Cleavage	AT3G01660.1		S-adenosyl-L-methionine-dependent methyltransferases superfamily protein
mdm-miR396a	MDP0000261112	Cleavage	AT4G24150.1	AtGRF8,GRF8	growth-regulating factor 8
mdm-miR396a	MDP0000243533	Cleavage	AT3G13960.1	AtGRF5,GRF5	growth-regulating factor 5
mdm-miR396a	MDP0000808163	Cleavage	AT3G52910.1	AtGRF4,GRF4	growth-regulating factor 4
mdm-miR396a	MDP0000274400	Cleavage	AT3G13960.1	AtGRF5,GRF5	growth-regulating factor 5
mdm-miR396a	MDP0000322576	Cleavage	AT4G24150.1	AtGRF8,GRF8	growth-regulating factor 8
mdm-miR396a	MDP0000814056	Cleavage	AT5G53660.1	AtGRF7,GRF7	growth-regulating factor 7
mdm-miR396a	MDP0000276970	Cleavage	AT4G37740.1	AtGRF2,GRF2	growth-regulating factor 2
mdm-miR396a	MDP0000156192	Cleavage	AT5G09590.1	HSC70-5,MTHSC70-2	mitochondrial HSO70 2
mdm-miR396a	MDP0000125282	Cleavage	AT2G22840.1	AtGRF1,GRF1	growth-regulating factor 1
mdm-miR396a	MDP0000193777	Cleavage	AT1G51940.1		protein kinase family protein / peptidoglycan-binding LysM domain-containing protein
mdm-miR396a	MDP0000215583	Cleavage	AT2G22840.1	AtGRF1,GRF1	growth-regulating factor 1
mdm-miR396a	MDP0000204597	Cleavage	AT2G45480.1	AtGRF9,GRF9	growth-regulating factor 9
mdm-miR396a	MDP0000209941	Translation	AT1G61480.1		S-locus lectin protein kinase family protein
mdm-miR396a	MDP0000286426	Translation	AT1G61480.1		S-locus lectin protein kinase family protein
mdm-miR396a	MDP0000214734	Cleavage	AT3G52910.1	AtGRF4,GRF4	growth-regulating factor 4
mdm-miR396a	MDP0000596179	Cleavage	AT1G68890.1		magnesium ion binding;thiamin pyrophosphate binding;hydro-lyases;catalytics;2-succinyl-5-enolpyruvyl-6-hydroxy-3-cyclohexene-1-carboxylic-acid synthases
mdm-miR396a	MDP0000157227	Cleavage	AT1G68890.1		magnesium ion binding;thiamin pyrophosphate binding;hydro-lyases;catalytics;2-succinyl-5-enolpyruvyl-6-hydroxy-3-cyclohexene-1-carboxylic-acid synthases
mdm-miR396a	MDP0000637744	Translation	AT4G12010.1		Disease resistance protein (TIR-NBS-LRR class) family
mdm-miR396a	MDP0000254848	Cleavage	AT5G40380.1	CRK42	cysteine-rich RLK (RECEPTOR-like protein kinase) 42
mdm-miR396a	MDP0000842815	Cleavage	AT4G24150.1	AtGRF8,GRF8	growth-regulating factor 8
mdm-miR396b	MDP0000501816	Cleavage	AT3G01660.1		S-adenosyl-L-methionine-dependent methyltransferases superfamily protein
mdm-miR396b	MDP0000193012	Cleavage	AT3G01660.1		S-adenosyl-L-methionine-dependent methyltransferases superfamily protein
mdm-miR396b	MDP0000160829	Cleavage	AT3G11680.1		Aluminium activated malate transporter family protein
mdm-miR396b	MDP0000553830	Cleavage	AT3G11680.1		Aluminium activated malate transporter family protein
mdm-miR396b	MDP0000677637	Cleavage	AT3G48770.1		DNA binding;ATP binding
mdm-miR396b	MDP0000613111	Cleavage	AT5G27220.1		Frigida-like protein
mdm-miR396b	MDP0000204043	Cleavage	AT5G52280.1		Myosin heavy chain-related protein
mdm-miR396b	MDP0000309706	Cleavage	AT5G27220.1		Frigida-like protein
mdm-miR396b	MDP0000261112	Cleavage	AT4G24150.1	AtGRF8,GRF8	growth-regulating factor 8
mdm-miR396b	MDP0000243533	Cleavage	AT3G13960.1	AtGRF5,GRF5	growth-regulating factor 5
mdm-miR396b	MDP0000808163	Cleavage	AT3G52910.1	AtGRF4,GRF4	growth-regulating factor 4
mdm-miR396b	MDP0000274400	Cleavage	AT3G13960.1	AtGRF5,GRF5	growth-regulating factor 5
mdm-miR396b	MDP0000322576	Cleavage	AT4G24150.1	AtGRF8,GRF8	growth-regulating factor 8
mdm-miR396b	MDP0000814056	Cleavage	AT5G53660.1	AtGRF7,GRF7	growth-regulating factor 7
mdm-miR396b	MDP0000179031	Cleavage	AT1G56580.1	SVB	Protein of unknown function, DUF538
mdm-miR396b	MDP0000603111	Cleavage	AT3G21360.1		2-oxoglutarate (2OG) and Fe(II)-dependent oxygenase superfamily protein
mdm-miR396b	MDP0000314475	Cleavage	AT3G21360.1		2-oxoglutarate (2OG) and Fe(II)-dependent oxygenase superfamily protein
mdm-miR396b	MDP0000297552	Cleavage	AT3G16760.1		Tetratricopeptide repeat (TPR)-like superfamily protein
mdm-miR396b	MDP0000276970	Cleavage	AT4G37740.1	AtGRF2,GRF2	growth-regulating factor 2
mdm-miR396b	MDP0000125282	Cleavage	AT2G22840.1	AtGRF1,GRF1	growth-regulating factor 1
mdm-miR396b	MDP0000215583	Cleavage	AT2G22840.1	AtGRF1,GRF1	growth-regulating factor 1
mdm-miR396b	MDP0000204597	Cleavage	AT2G45480.1	AtGRF9,GRF9	growth-regulating factor 9
mdm-miR396b	MDP0000270993	Translation	AT1G75900.1		GDSL-like Lipase/Acylhydrolase superfamily protein
mdm-miR396b	MDP0000214734	Cleavage	AT3G52910.1	AtGRF4,GRF4	growth-regulating factor 4
mdm-miR396b	MDP0000410000	Translation	AT5G56240.2
mdm-miR396b	MDP0000842815	Cleavage	AT4G24150.1	AtGRF8,GRF8	growth-regulating factor 8
mdm-miR396c	MDP0000677637	Cleavage	AT3G48770.1		DNA binding;ATP binding
mdm-miR396c	MDP0000193012	Cleavage	AT3G01660.1		S-adenosyl-L-methionine-dependent methyltransferases superfamily protein
mdm-miR396c	MDP0000501816	Cleavage	AT3G01660.1		S-adenosyl-L-methionine-dependent methyltransferases superfamily protein
mdm-miR396c	MDP0000179031	Cleavage	AT1G56580.1	SVB	Protein of unknown function, DUF538
mdm-miR396c	MDP0000603111	Cleavage	AT3G21360.1		2-oxoglutarate (2OG) and Fe(II)-dependent oxygenase superfamily protein
mdm-miR396c	MDP0000314475	Cleavage	AT3G21360.1		2-oxoglutarate (2OG) and Fe(II)-dependent oxygenase superfamily protein
mdm-miR396c	MDP0000297552	Cleavage	AT3G16760.1		Tetratricopeptide repeat (TPR)-like superfamily protein
mdm-miR396c	MDP0000261112	Cleavage	AT4G24150.1	AtGRF8,GRF8	growth-regulating factor 8
mdm-miR396c	MDP0000243533	Cleavage	AT3G13960.1	AtGRF5,GRF5	growth-regulating factor 5
mdm-miR396c	MDP0000808163	Cleavage	AT3G52910.1	AtGRF4,GRF4	growth-regulating factor 4
mdm-miR396c	MDP0000274400	Cleavage	AT3G13960.1	AtGRF5,GRF5	growth-regulating factor 5
mdm-miR396c	MDP0000276970	Cleavage	AT4G37740.1	AtGRF2,GRF2	growth-regulating factor 2
mdm-miR396c	MDP0000322576	Cleavage	AT4G24150.1	AtGRF8,GRF8	growth-regulating factor 8
mdm-miR396c	MDP0000160829	Cleavage	AT3G11680.1		Aluminium activated malate transporter family protein
mdm-miR396c	MDP0000553830	Cleavage	AT3G11680.1		Aluminium activated malate transporter family protein
mdm-miR396c	MDP0000814056	Cleavage	AT5G53660.1	AtGRF7,GRF7	growth-regulating factor 7
mdm-miR396c	MDP0000125282	Cleavage	AT2G22840.1	AtGRF1,GRF1	growth-regulating factor 1
mdm-miR396c	MDP0000215583	Cleavage	AT2G22840.1	AtGRF1,GRF1	growth-regulating factor 1
mdm-miR396c	MDP0000204597	Cleavage	AT2G45480.1	AtGRF9,GRF9	growth-regulating factor 9
mdm-miR396c	MDP0000613111	Cleavage	AT5G27220.1		Frigida-like protein
mdm-miR396c	MDP0000309706	Cleavage	AT5G27220.1		Frigida-like protein
mdm-miR396c	MDP0000680595	Cleavage	AT4G32450.1		Pentatricopeptide repeat (PPR) superfamily protein
mdm-miR396c	MDP0000236973	Cleavage	AT4G32450.1		Pentatricopeptide repeat (PPR) superfamily protein
mdm-miR396c	MDP0000410000	Translation	AT5G56240.2
mdm-miR396c	MDP0000214734	Cleavage	AT3G52910.1	AtGRF4,GRF4	growth-regulating factor 4
mdm-miR396c	MDP0000270993	Translation	AT1G75900.1		GDSL-like Lipase/Acylhydrolase superfamily protein
mdm-miR396c	MDP0000204043	Cleavage	AT5G52280.1		Myosin heavy chain-related protein
mdm-miR396d	MDP0000677637	Cleavage	AT3G48770.1		DNA binding;ATP binding
mdm-miR396d	MDP0000193012	Cleavage	AT3G01660.1		S-adenosyl-L-methionine-dependent methyltransferases superfamily protein
mdm-miR396d	MDP0000501816	Cleavage	AT3G01660.1		S-adenosyl-L-methionine-dependent methyltransferases superfamily protein
mdm-miR396d	MDP0000179031	Cleavage	AT1G56580.1	SVB	Protein of unknown function, DUF538
mdm-miR396d	MDP0000603111	Cleavage	AT3G21360.1		2-oxoglutarate (2OG) and Fe(II)-dependent oxygenase superfamily protein
mdm-miR396d	MDP0000314475	Cleavage	AT3G21360.1		2-oxoglutarate (2OG) and Fe(II)-dependent oxygenase superfamily protein
mdm-miR396d	MDP0000297552	Cleavage	AT3G16760.1		Tetratricopeptide repeat (TPR)-like superfamily protein
mdm-miR396d	MDP0000261112	Cleavage	AT4G24150.1	AtGRF8,GRF8	growth-regulating factor 8
mdm-miR396d	MDP0000243533	Cleavage	AT3G13960.1	AtGRF5,GRF5	growth-regulating factor 5
mdm-miR396d	MDP0000808163	Cleavage	AT3G52910.1	AtGRF4,GRF4	growth-regulating factor 4
mdm-miR396d	MDP0000274400	Cleavage	AT3G13960.1	AtGRF5,GRF5	growth-regulating factor 5
mdm-miR396d	MDP0000276970	Cleavage	AT4G37740.1	AtGRF2,GRF2	growth-regulating factor 2
mdm-miR396d	MDP0000322576	Cleavage	AT4G24150.1	AtGRF8,GRF8	growth-regulating factor 8
mdm-miR396d	MDP0000160829	Cleavage	AT3G11680.1		Aluminium activated malate transporter family protein
mdm-miR396d	MDP0000553830	Cleavage	AT3G11680.1		Aluminium activated malate transporter family protein
mdm-miR396d	MDP0000814056	Cleavage	AT5G53660.1	AtGRF7,GRF7	growth-regulating factor 7
mdm-miR396d	MDP0000125282	Cleavage	AT2G22840.1	AtGRF1,GRF1	growth-regulating factor 1
mdm-miR396d	MDP0000215583	Cleavage	AT2G22840.1	AtGRF1,GRF1	growth-regulating factor 1
mdm-miR396d	MDP0000204597	Cleavage	AT2G45480.1	AtGRF9,GRF9	growth-regulating factor 9
mdm-miR396d	MDP0000613111	Cleavage	AT5G27220.1		Frigida-like protein
mdm-miR396d	MDP0000309706	Cleavage	AT5G27220.1		Frigida-like protein
mdm-miR396d	MDP0000680595	Cleavage	AT4G32450.1		Pentatricopeptide repeat (PPR) superfamily protein
mdm-miR396d	MDP0000236973	Cleavage	AT4G32450.1		Pentatricopeptide repeat (PPR) superfamily protein
mdm-miR396d	MDP0000410000	Translation	AT5G56240.2
mdm-miR396d	MDP0000214734	Cleavage	AT3G52910.1	AtGRF4,GRF4	growth-regulating factor 4
mdm-miR396d	MDP0000270993	Translation	AT1G75900.1		GDSL-like Lipase/Acylhydrolase superfamily protein
mdm-miR396d	MDP0000204043	Cleavage	AT5G52280.1		Myosin heavy chain-related protein
mdm-miR396e	MDP0000677637	Cleavage	AT3G48770.1		DNA binding;ATP binding
mdm-miR396e	MDP0000193012	Cleavage	AT3G01660.1		S-adenosyl-L-methionine-dependent methyltransferases superfamily protein
mdm-miR396e	MDP0000501816	Cleavage	AT3G01660.1		S-adenosyl-L-methionine-dependent methyltransferases superfamily protein
mdm-miR396e	MDP0000179031	Cleavage	AT1G56580.1	SVB	Protein of unknown function, DUF538
mdm-miR396e	MDP0000603111	Cleavage	AT3G21360.1		2-oxoglutarate (2OG) and Fe(II)-dependent oxygenase superfamily protein
mdm-miR396e	MDP0000314475	Cleavage	AT3G21360.1		2-oxoglutarate (2OG) and Fe(II)-dependent oxygenase superfamily protein
mdm-miR396e	MDP0000297552	Cleavage	AT3G16760.1		Tetratricopeptide repeat (TPR)-like superfamily protein
mdm-miR396e	MDP0000261112	Cleavage	AT4G24150.1	AtGRF8,GRF8	growth-regulating factor 8
mdm-miR396e	MDP0000243533	Cleavage	AT3G13960.1	AtGRF5,GRF5	growth-regulating factor 5
mdm-miR396e	MDP0000808163	Cleavage	AT3G52910.1	AtGRF4,GRF4	growth-regulating factor 4
mdm-miR396e	MDP0000274400	Cleavage	AT3G13960.1	AtGRF5,GRF5	growth-regulating factor 5
mdm-miR396e	MDP0000276970	Cleavage	AT4G37740.1	AtGRF2,GRF2	growth-regulating factor 2
mdm-miR396e	MDP0000322576	Cleavage	AT4G24150.1	AtGRF8,GRF8	growth-regulating factor 8
mdm-miR396e	MDP0000160829	Cleavage	AT3G11680.1		Aluminium activated malate transporter family protein
mdm-miR396e	MDP0000553830	Cleavage	AT3G11680.1		Aluminium activated malate transporter family protein
mdm-miR396e	MDP0000814056	Cleavage	AT5G53660.1	AtGRF7,GRF7	growth-regulating factor 7
mdm-miR396e	MDP0000125282	Cleavage	AT2G22840.1	AtGRF1,GRF1	growth-regulating factor 1
mdm-miR396e	MDP0000215583	Cleavage	AT2G22840.1	AtGRF1,GRF1	growth-regulating factor 1
mdm-miR396e	MDP0000204597	Cleavage	AT2G45480.1	AtGRF9,GRF9	growth-regulating factor 9
mdm-miR396e	MDP0000613111	Cleavage	AT5G27220.1		Frigida-like protein
mdm-miR396e	MDP0000309706	Cleavage	AT5G27220.1		Frigida-like protein
mdm-miR396e	MDP0000680595	Cleavage	AT4G32450.1		Pentatricopeptide repeat (PPR) superfamily protein
mdm-miR396e	MDP0000236973	Cleavage	AT4G32450.1		Pentatricopeptide repeat (PPR) superfamily protein
mdm-miR396e	MDP0000410000	Translation	AT5G56240.2
mdm-miR396e	MDP0000214734	Cleavage	AT3G52910.1	AtGRF4,GRF4	growth-regulating factor 4
mdm-miR396e	MDP0000270993	Translation	AT1G75900.1		GDSL-like Lipase/Acylhydrolase superfamily protein
mdm-miR396e	MDP0000204043	Cleavage	AT5G52280.1		Myosin heavy chain-related protein
mdm-miR396f	MDP0000501816	Cleavage	AT3G01660.1		S-adenosyl-L-methionine-dependent methyltransferases superfamily protein
mdm-miR396f	MDP0000193012	Cleavage	AT3G01660.1		S-adenosyl-L-methionine-dependent methyltransferases superfamily protein
mdm-miR396f	MDP0000160829	Cleavage	AT3G11680.1		Aluminium activated malate transporter family protein
mdm-miR396f	MDP0000553830	Cleavage	AT3G11680.1		Aluminium activated malate transporter family protein
mdm-miR396f	MDP0000279176	Cleavage	AT5G36930.2		Disease resistance protein (TIR-NBS-LRR class) family
mdm-miR396f	MDP0000261112	Cleavage	AT4G24150.1	AtGRF8,GRF8	growth-regulating factor 8
mdm-miR396f	MDP0000243533	Cleavage	AT3G13960.1	AtGRF5,GRF5	growth-regulating factor 5
mdm-miR396f	MDP0000808163	Cleavage	AT3G52910.1	AtGRF4,GRF4	growth-regulating factor 4
mdm-miR396f	MDP0000274400	Cleavage	AT3G13960.1	AtGRF5,GRF5	growth-regulating factor 5
mdm-miR396f	MDP0000322576	Cleavage	AT4G24150.1	AtGRF8,GRF8	growth-regulating factor 8
mdm-miR396f	MDP0000677637	Cleavage	AT3G48770.1		DNA binding;ATP binding
mdm-miR396f	MDP0000125282	Cleavage	AT2G22840.1	AtGRF1,GRF1	growth-regulating factor 1
mdm-miR396f	MDP0000215583	Cleavage	AT2G22840.1	AtGRF1,GRF1	growth-regulating factor 1
mdm-miR396f	MDP0000320460	Translation	AT5G07150.1		Leucine-rich repeat protein kinase family protein
mdm-miR396f	MDP0000127332	Cleavage	AT5G15280.1		Pentatricopeptide repeat (PPR) superfamily protein
mdm-miR396f	MDP0000212849	Cleavage	AT5G15280.1		Pentatricopeptide repeat (PPR) superfamily protein
mdm-miR396f	MDP0000214734	Cleavage	AT3G52910.1	AtGRF4,GRF4	growth-regulating factor 4
mdm-miR396f	MDP0000814056	Cleavage	AT5G53660.1	AtGRF7,GRF7	growth-regulating factor 7
mdm-miR396f	MDP0000603111	Cleavage	AT3G21360.1		2-oxoglutarate (2OG) and Fe(II)-dependent oxygenase superfamily protein
mdm-miR396f	MDP0000314475	Cleavage	AT3G21360.1		2-oxoglutarate (2OG) and Fe(II)-dependent oxygenase superfamily protein
mdm-miR396f	MDP0000276970	Cleavage	AT4G37740.1	AtGRF2,GRF2	growth-regulating factor 2
mdm-miR396f	MDP0000204597	Cleavage	AT2G45480.1	AtGRF9,GRF9	growth-regulating factor 9
mdm-miR396g	MDP0000501816	Cleavage	AT3G01660.1		S-adenosyl-L-methionine-dependent methyltransferases superfamily protein
mdm-miR396g	MDP0000193012	Cleavage	AT3G01660.1		S-adenosyl-L-methionine-dependent methyltransferases superfamily protein
mdm-miR396g	MDP0000160829	Cleavage	AT3G11680.1		Aluminium activated malate transporter family protein
mdm-miR396g	MDP0000553830	Cleavage	AT3G11680.1		Aluminium activated malate transporter family protein
mdm-miR396g	MDP0000279176	Cleavage	AT5G36930.2		Disease resistance protein (TIR-NBS-LRR class) family
mdm-miR396g	MDP0000261112	Cleavage	AT4G24150.1	AtGRF8,GRF8	growth-regulating factor 8
mdm-miR396g	MDP0000243533	Cleavage	AT3G13960.1	AtGRF5,GRF5	growth-regulating factor 5
mdm-miR396g	MDP0000808163	Cleavage	AT3G52910.1	AtGRF4,GRF4	growth-regulating factor 4
mdm-miR396g	MDP0000274400	Cleavage	AT3G13960.1	AtGRF5,GRF5	growth-regulating factor 5
mdm-miR396g	MDP0000322576	Cleavage	AT4G24150.1	AtGRF8,GRF8	growth-regulating factor 8
mdm-miR396g	MDP0000677637	Cleavage	AT3G48770.1		DNA binding;ATP binding
mdm-miR396g	MDP0000125282	Cleavage	AT2G22840.1	AtGRF1,GRF1	growth-regulating factor 1
mdm-miR396g	MDP0000215583	Cleavage	AT2G22840.1	AtGRF1,GRF1	growth-regulating factor 1
mdm-miR396g	MDP0000320460	Translation	AT5G07150.1		Leucine-rich repeat protein kinase family protein
mdm-miR396g	MDP0000127332	Cleavage	AT5G15280.1		Pentatricopeptide repeat (PPR) superfamily protein
mdm-miR396g	MDP0000212849	Cleavage	AT5G15280.1		Pentatricopeptide repeat (PPR) superfamily protein
mdm-miR396g	MDP0000214734	Cleavage	AT3G52910.1	AtGRF4,GRF4	growth-regulating factor 4
mdm-miR396g	MDP0000814056	Cleavage	AT5G53660.1	AtGRF7,GRF7	growth-regulating factor 7
mdm-miR396g	MDP0000603111	Cleavage	AT3G21360.1		2-oxoglutarate (2OG) and Fe(II)-dependent oxygenase superfamily protein
mdm-miR396g	MDP0000314475	Cleavage	AT3G21360.1		2-oxoglutarate (2OG) and Fe(II)-dependent oxygenase superfamily protein
mdm-miR396g	MDP0000276970	Cleavage	AT4G37740.1	AtGRF2,GRF2	growth-regulating factor 2
mdm-miR396g	MDP0000204597	Cleavage	AT2G45480.1	AtGRF9,GRF9	growth-regulating factor 9
mdm-miR397a	MDP0000240772	Cleavage	AT5G03260.1	LAC11	laccase 11
mdm-miR397a	MDP0000175212	Cleavage	AT5G60020.1	ATLAC17,LAC17	laccase 17
mdm-miR397a	MDP0000267909	Cleavage	AT5G66150.1		Glycosyl hydrolase family 38 protein
mdm-miR397a	MDP0000250936	Cleavage	AT5G66150.1		Glycosyl hydrolase family 38 protein
mdm-miR397a	MDP0000126274	Cleavage	AT3G09220.1	LAC7	laccase 7
mdm-miR397a	MDP0000149146	Cleavage	AT3G09220.1	LAC7	laccase 7
mdm-miR397a	MDP0000286920	Cleavage	AT4G04320.2		malonyl-CoA decarboxylase family protein
mdm-miR397a	MDP0000243556	Cleavage	AT1G70670.1		Caleosin-related family protein
mdm-miR397a	MDP0000280305	Translation	AT1G18140.1	ATLAC1,LAC1	laccase 1
mdm-miR397a	MDP0000237964	Cleavage	AT5G60020.1	ATLAC17,LAC17	laccase 17
mdm-miR397a	MDP0000237964	Translation	AT5G60020.1	ATLAC17,LAC17	laccase 17
mdm-miR397a	MDP0000202282	Translation	AT3G16850.1		Pectin lyase-like superfamily protein
mdm-miR397a	MDP0000174216	Translation	AT3G16850.1		Pectin lyase-like superfamily protein
mdm-miR397a	MDP0000147794	Translation	AT3G16850.1		Pectin lyase-like superfamily protein
mdm-miR397a	MDP0000228102	Cleavage	AT3G21350.2	MED6	RNA polymerase transcriptional regulation mediator-related
mdm-miR397a	MDP0000192322	Cleavage	AT3G09220.1	LAC7	laccase 7
mdm-miR397a	MDP0000226556	Cleavage	AT3G09220.1	LAC7	laccase 7
mdm-miR397a	MDP0000252970	Translation	AT1G18140.1	ATLAC1,LAC1	laccase 1
mdm-miR397a	MDP0000307655	Translation	AT1G18140.1	ATLAC1,LAC1	laccase 1
mdm-miR397a	MDP0000137672	Translation	AT2G15900.1		Phox-associated domain;Phox-like;Sorting nexin, C-terminal
mdm-miR397a	MDP0000219774	Cleavage	AT3G47780.1	ATATH6,ATH6	ABC2 homolog 6
mdm-miR397a	MDP0000165433	Translation	AT2G15900.1		Phox-associated domain;Phox-like;Sorting nexin, C-terminal
mdm-miR397a	MDP0000124233	Translation	AT2G38970.1		Zinc finger (C3HC4-type RING finger) family protein
mdm-miR397a	MDP0000871080	Cleavage	AT1G51190.1	PLT2	Integrase-type DNA-binding superfamily protein
mdm-miR397b	MDP0000240772	Cleavage	AT5G03260.1	LAC11	laccase 11
mdm-miR397b	MDP0000175212	Cleavage	AT5G60020.1	ATLAC17,LAC17	laccase 17
mdm-miR397b	MDP0000267909	Cleavage	AT5G66150.1		Glycosyl hydrolase family 38 protein
mdm-miR397b	MDP0000250936	Cleavage	AT5G66150.1		Glycosyl hydrolase family 38 protein
mdm-miR397b	MDP0000126274	Cleavage	AT3G09220.1	LAC7	laccase 7
mdm-miR397b	MDP0000149146	Cleavage	AT3G09220.1	LAC7	laccase 7
mdm-miR397b	MDP0000286920	Cleavage	AT4G04320.2		malonyl-CoA decarboxylase family protein
mdm-miR397b	MDP0000243556	Cleavage	AT1G70670.1		Caleosin-related family protein
mdm-miR397b	MDP0000280305	Translation	AT1G18140.1	ATLAC1,LAC1	laccase 1
mdm-miR397b	MDP0000237964	Cleavage	AT5G60020.1	ATLAC17,LAC17	laccase 17
mdm-miR397b	MDP0000237964	Translation	AT5G60020.1	ATLAC17,LAC17	laccase 17
mdm-miR397b	MDP0000202282	Translation	AT3G16850.1		Pectin lyase-like superfamily protein
mdm-miR397b	MDP0000174216	Translation	AT3G16850.1		Pectin lyase-like superfamily protein
mdm-miR397b	MDP0000147794	Translation	AT3G16850.1		Pectin lyase-like superfamily protein
mdm-miR397b	MDP0000228102	Cleavage	AT3G21350.2	MED6	RNA polymerase transcriptional regulation mediator-related
mdm-miR397b	MDP0000192322	Cleavage	AT3G09220.1	LAC7	laccase 7
mdm-miR397b	MDP0000226556	Cleavage	AT3G09220.1	LAC7	laccase 7
mdm-miR397b	MDP0000252970	Translation	AT1G18140.1	ATLAC1,LAC1	laccase 1
mdm-miR397b	MDP0000307655	Translation	AT1G18140.1	ATLAC1,LAC1	laccase 1
mdm-miR397b	MDP0000137672	Translation	AT2G15900.1		Phox-associated domain;Phox-like;Sorting nexin, C-terminal
mdm-miR397b	MDP0000219774	Cleavage	AT3G47780.1	ATATH6,ATH6	ABC2 homolog 6
mdm-miR397b	MDP0000165433	Translation	AT2G15900.1		Phox-associated domain;Phox-like;Sorting nexin, C-terminal
mdm-miR397b	MDP0000124233	Translation	AT2G38970.1		Zinc finger (C3HC4-type RING finger) family protein
mdm-miR397b	MDP0000871080	Cleavage	AT1G51190.1	PLT2	Integrase-type DNA-binding superfamily protein
mdm-miR398a	MDP0000152817	Cleavage	AT1G60420.1		DC1 domain-containing protein
mdm-miR398a	MDP0000148985	Cleavage	AT2G15230.1	ATLIP1,LIP1	lipase 1
mdm-miR398a	MDP0000166076	Cleavage
mdm-miR398a	MDP0000178745	Translation	AT1G10200.1	WLIM1	GATA type zinc finger transcription factor family protein
mdm-miR398a	MDP0000158801	Translation	AT1G10200.1	WLIM1	GATA type zinc finger transcription factor family protein
mdm-miR399a	MDP0000742438	Cleavage	AT5G23980.1	ATFRO4,FRO4	ferric reduction oxidase 4
mdm-miR399a	MDP0000271176	Cleavage	AT3G50950.1	ZAR1	HOPZ-ACTIVATED RESISTANCE 1
mdm-miR399b	MDP0000742438	Cleavage	AT5G23980.1	ATFRO4,FRO4	ferric reduction oxidase 4
mdm-miR399b	MDP0000271176	Cleavage	AT3G50950.1	ZAR1	HOPZ-ACTIVATED RESISTANCE 1
mdm-miR399c	MDP0000742438	Cleavage	AT5G23980.1	ATFRO4,FRO4	ferric reduction oxidase 4
mdm-miR399c	MDP0000271176	Cleavage	AT3G50950.1	ZAR1	HOPZ-ACTIVATED RESISTANCE 1
mdm-miR399d	MDP0000900762	Cleavage	AT1G17600.1		Disease resistance protein (TIR-NBS-LRR class) family
mdm-miR399d	MDP0000278249	Cleavage	AT3G54700.1	PHT1;7	phosphate transporter 1;7
mdm-miR399d	MDP0000508371	Cleavage	AT3G54700.1	PHT1;7	phosphate transporter 1;7
mdm-miR399d	MDP0000717558	Cleavage	AT3G54700.1	PHT1;7	phosphate transporter 1;7
mdm-miR399d	MDP0000200335	Cleavage	AT1G17840.1	ABCG11,ATWBC11,COF1,DSO,WBC11	white-brown complex homolog protein 11
mdm-miR399d	MDP0000248808	Cleavage	AT1G17840.1	ABCG11,ATWBC11,COF1,DSO,WBC11	white-brown complex homolog protein 11
mdm-miR399i	MDP0000508371	Cleavage	AT3G54700.1	PHT1;7	phosphate transporter 1;7
mdm-miR399i	MDP0000717558	Cleavage	AT3G54700.1	PHT1;7	phosphate transporter 1;7
mdm-miR399i	MDP0000278249	Cleavage	AT3G54700.1	PHT1;7	phosphate transporter 1;7
mdm-miR399i	MDP0000900762	Cleavage	AT1G17600.1		Disease resistance protein (TIR-NBS-LRR class) family
mdm-miR399i	MDP0000200335	Cleavage	AT1G17840.1	ABCG11,ATWBC11,COF1,DSO,WBC11	white-brown complex homolog protein 11
mdm-miR399i	MDP0000248808	Cleavage	AT1G17840.1	ABCG11,ATWBC11,COF1,DSO,WBC11	white-brown complex homolog protein 11
mdm-miR399j	MDP0000508371	Cleavage	AT3G54700.1	PHT1;7	phosphate transporter 1;7
mdm-miR399j	MDP0000717558	Cleavage	AT3G54700.1	PHT1;7	phosphate transporter 1;7
mdm-miR399j	MDP0000278249	Cleavage	AT3G54700.1	PHT1;7	phosphate transporter 1;7
mdm-miR399j	MDP0000900762	Cleavage	AT1G17600.1		Disease resistance protein (TIR-NBS-LRR class) family
mdm-miR399j	MDP0000200335	Cleavage	AT1G17840.1	ABCG11,ATWBC11,COF1,DSO,WBC11	white-brown complex homolog protein 11
mdm-miR399j	MDP0000248808	Cleavage	AT1G17840.1	ABCG11,ATWBC11,COF1,DSO,WBC11	white-brown complex homolog protein 11
mdm-miR408a	MDP0000826600	Cleavage	AT1G48930.1	AtGH9C1,GH9C1	glycosyl hydrolase 9C1
mdm-miR408a	MDP0000281547	Translation	AT3G07070.1		Protein kinase superfamily protein
mdm-miR408a	MDP0000124552	Cleavage	AT2G02850.1	ARPN	plantacyanin
mdm-miR408a	MDP0000295340	Cleavage	AT2G02850.1	ARPN	plantacyanin
mdm-miR408a	MDP0000150953	Cleavage	AT2G02850.1	ARPN	plantacyanin
mdm-miR408a	MDP0000300452	Cleavage	AT1G47670.1		Transmembrane amino acid transporter family protein
mdm-miR408a	MDP0000707429	Translation	AT3G18180.1		Glycosyltransferase family 61 protein
mdm-miR408b	MDP0000715244	Cleavage	AT5G66820.1
mdm-miR408c	MDP0000715244	Cleavage	AT5G66820.1
mdm-miR408d	MDP0000715244	Cleavage	AT5G66820.1
mdm-miR482a-3p	MDP0000286205	Cleavage
mdm-miR482a-3p	MDP0000171580	Cleavage	AT3G14460.1		LRR and NB-ARC domains-containing disease resistance protein
mdm-miR482a-3p	MDP0000480725	Cleavage	AT1G50180.1		NB-ARC domain-containing disease resistance protein
mdm-miR482a-3p	MDP0000303337	Cleavage	AT5G08020.1	ATRPA70B,RPA70B	RPA70-kDa subunit B
mdm-miR482a-3p	MDP0000735861	Translation	AT5G36930.2		Disease resistance protein (TIR-NBS-LRR class) family
mdm-miR482a-3p	MDP0000893454	Cleavage	AT4G28350.1		Concanavalin A-like lectin protein kinase family protein
mdm-miR482a-3p	MDP0000159004	Translation	AT3G07040.1	RPM1,RPS3	NB-ARC domain-containing disease resistance protein
mdm-miR482a-3p	MDP0000945548	Translation	AT3G46290.1	HERK1	hercules receptor kinase 1
mdm-miR482a-3p	MDP0000007813	Translation	AT3G46290.1	HERK1	hercules receptor kinase 1
mdm-miR482a-3p	MDP0000287433	Cleavage	AT1G36070.1		Transducin/WD40 repeat-like superfamily protein
mdm-miR482a-3p	MDP0000199202	Cleavage	AT4G24660.1	ATHB22,HB22,MEE68	homeobox protein 22
mdm-miR482a-3p	MDP0000662922	Translation	AT3G07040.1	RPM1,RPS3	NB-ARC domain-containing disease resistance protein
mdm-miR482a-3p	MDP0000395902	Translation	AT3G07040.1	RPM1,RPS3	NB-ARC domain-containing disease resistance protein
mdm-miR482a-3p	MDP0000137113	Translation	AT3G07040.1	RPM1,RPS3	NB-ARC domain-containing disease resistance protein
mdm-miR482a-3p	MDP0000142444	Translation	AT3G07040.1	RPM1,RPS3	NB-ARC domain-containing disease resistance protein
mdm-miR482a-3p	MDP0000249156	Translation	AT3G07040.1	RPM1,RPS3	NB-ARC domain-containing disease resistance protein
mdm-miR482a-3p	MDP0000242361	Translation	AT3G07040.1	RPM1,RPS3	NB-ARC domain-containing disease resistance protein
mdm-miR482a-3p	MDP0000252913	Translation	AT3G07040.1	RPM1,RPS3	NB-ARC domain-containing disease resistance protein
mdm-miR482a-3p	MDP0000223905	Cleavage	AT2G39730.1	RCA	rubisco activase
mdm-miR482a-5p	MDP0000217219	Cleavage	AT1G01900.1	ATSBT1.1,SBTI1.1	subtilase family protein
mdm-miR482a-5p	MDP0000174664	Cleavage	AT4G29080.1	IAA27,PAP2	phytochrome-associated protein 2
mdm-miR482a-5p	MDP0000680869	Cleavage	AT3G60080.1		RING/U-box superfamily protein
mdm-miR482a-5p	MDP0000238122	Cleavage	AT3G60080.1		RING/U-box superfamily protein
mdm-miR482a-5p	MDP0000146780	Cleavage	AT1G77380.1	AAP3,ATAAP3	amino acid permease 3
mdm-miR482a-5p	MDP0000514358	Cleavage	AT2G20180.2	PIF1,PIL5	phytochrome interacting factor 3-like 5
mdm-miR482a-5p	MDP0000260107	Cleavage	AT2G20180.2	PIF1,PIL5	phytochrome interacting factor 3-like 5
mdm-miR482a-5p	MDP0000402119	Translation	AT5G22760.1		PHD finger family protein
[truncated: 443 more rows]

## Sheet: Table S6
Table S6 Target gene of novel miRNA
miRNA_Acc.	Target_Acc.	Inhibition	At Locus	Gene Abbreviation	Function Annotation
novel_mir_331	MDP0000288190	Cleavage	AT3G46970.1	ATPHS2,PHS2	alpha-glucan phosphorylase 2
novel_mir_331	MDP0000175636	Cleavage	AT4G31480.1		Coatomer, beta subunit
novel_mir_331	MDP0000184825	Cleavage	AT3G02400.1		SMAD/FHA domain-containing protein
novel_mir_331	MDP0000405129	Cleavage	AT2G14830.1		Regulator of Vps4 activity in the MVB pathway protein
novel_mir_331	MDP0000247022	Translation	AT5G09400.1	KUP7	K+ uptake permease 7
novel_mir_331	MDP0000322318	Translation	AT5G04700.1		Ankyrin repeat family protein
mdm-novel_miR399a	MDP0000941502	Cleavage
mdm-novel_miR399a	MDP0000195431	Cleavage	AT2G42400.1	ATVOZ2,VOZ2	vascular plant one zinc finger protein 2
mdm-novel_miR399a	MDP0000151845	Cleavage	AT5G09840.1		Putative endonuclease or glycosyl hydrolase
mdm-novel_miR399a	MDP0000842508	Translation
mdm-novel_miR399a	MDP0000507913	Translation
mdm-novel_miR159a	MDP0000237596	Cleavage	AT3G60460.1	DUO1	myb-like HTH transcriptional regulator family protein
mdm-novel_miR159a	MDP0000319634	Cleavage	AT3G60460.1	DUO1	myb-like HTH transcriptional regulator family protein
mdm-novel_miR159a	MDP0000253886	Cleavage	AT4G26930.1	AtMYB97,MYB97	myb domain protein 97
mdm-novel_miR159a	MDP0000308617	Cleavage	AT2G32460.1	ATM1,ATMYB101,MYB101	myb domain protein 101
mdm-novel_miR159a	MDP0000552725	Cleavage	AT3G60460.1	DUO1	myb-like HTH transcriptional regulator family protein
mdm-novel_miR159a	MDP0000179306	Cleavage	AT2G32460.1	ATM1,ATMYB101,MYB101	myb domain protein 101
mdm-novel_miR159a	MDP0000278120	Translation	AT5G07980.1		dentin sialophosphoprotein-related
mdm-novel_miR159a	MDP0000286959	Translation	AT5G07940.1
mdm-novel_miR159a	MDP0000276010	Translation	AT5G07980.1		dentin sialophosphoprotein-related
mdm-novel_miR159a	MDP0000128223	Cleavage	AT5G22330.1	ATTIP49A,RIN1	P-loop containing nucleoside triphosphate hydrolases superfamily protein
mdm-novel_miR159a	MDP0000280968	Translation	AT5G19820.1	emb2734	ARM repeat superfamily protein
mdm-novel_miR159a	MDP0000665847	Cleavage	AT2G38610.1		RNA-binding KH domain-containing protein
mdm-novel_miR159a	MDP0000186494	Cleavage	AT2G38610.1		RNA-binding KH domain-containing protein
mdm-novel_miR159a	MDP0000119110	Cleavage	AT2G38610.1		RNA-binding KH domain-containing protein
mdm-novel_miR159a	MDP0000501473	Cleavage	AT2G38610.1		RNA-binding KH domain-containing protein
mdm-novel_miR159a	MDP0000130173	Translation	AT1G78700.1	BEH4	BES1/BZR1 homolog 4
mdm-novel_miR159a	MDP0000259453	Translation	AT1G66350.1	RGL,RGL1	RGA-like 1
mdm-novel_miR159a	MDP0000321809	Translation	AT1G21210.1	WAK4	wall associated kinase 4
mdm-novel_miR159a	MDP0000189192	Translation	AT1G21270.1	WAK2	wall-associated kinase 2
mdm-novel_miR159a	MDP0000205588	Cleavage	AT3G11170.1	FAD7,FADD	fatty acid desaturase 7
mdm-novel_miR160a	MDP0000260226	Translation	AT5G05350.1		PLAC8 family protein
mdm-novel_miR166a	MDP0000251484	Cleavage	AT1G52150.3	ATHB-15,ATHB15,CNA,ICU4	Homeobox-leucine zipper family protein / lipid-binding START domain-containing protein
mdm-novel_miR166a	MDP0000309351	Cleavage	AT4G28500.1	ANAC073,NAC073,SND2	NAC domain containing protein 73
mdm-novel_miR166a	MDP0000313059	Cleavage	AT1G52150.1	ATHB-15,ATHB15,CNA,ICU4	Homeobox-leucine zipper family protein / lipid-binding START domain-containing protein
mdm-novel_miR166a	MDP0000336547	Cleavage	AT3G27460.1		SGF29 tudor-like domain
mdm-novel_miR166a	MDP0000161945	Cleavage
mdm-novel_miR166a	MDP0000307555	Cleavage	AT3G06550.3		O-acetyltransferase family protein
mdm-novel_miR166a	MDP0000426630	Cleavage	AT5G60690.1	IFL,IFL1,REV	Homeobox-leucine zipper family protein / lipid-binding START domain-containing protein
mdm-novel_miR166a	MDP0000005879	Cleavage	AT4G32880.1	ATHB-8,ATHB8,HB-8	homeobox gene 8
mdm-novel_miR166a	MDP0000242861	Cleavage	AT5G60690.1	IFL,IFL1,REV	Homeobox-leucine zipper family protein / lipid-binding START domain-containing protein
mdm-novel_miR166a	MDP0000236500	Cleavage	AT5G60690.1	IFL,IFL1,REV	Homeobox-leucine zipper family protein / lipid-binding START domain-containing protein
mdm-novel_miR166a	MDP0000050082	Cleavage	AT2G34710.1	ATHB-14,ATHB14,PHB,PHB-1D	Homeobox-leucine zipper family protein / lipid-binding START domain-containing protein
mdm-novel_miR166a	MDP0000943529	Cleavage	AT2G34710.1	ATHB-14,ATHB14,PHB,PHB-1D	Homeobox-leucine zipper family protein / lipid-binding START domain-containing protein
mdm-novel_miR166a	MDP0000322260	Cleavage	AT5G21222.1		protein kinase family protein
mdm-novel_miR166a	MDP0000126553	Cleavage	AT4G32880.1	ATHB-8,ATHB8,HB-8	homeobox gene 8
mdm-novel_miR166a	MDP0000130870	Translation	AT2G47430.1	CKI1	Signal transduction histidine kinase
mdm-novel_miR166a	MDP0000217073	Translation	AT2G47430.1	CKI1	Signal transduction histidine kinase
mdm-novel_miR166a	MDP0000127224	Translation	AT2G47430.1	CKI1	Signal transduction histidine kinase
mdm-novel_miR166a	MDP0000165445	Cleavage	AT5G21222.1		protein kinase family protein
mdm-novel_miR166a	MDP0000214235	Translation	AT5G40200.1	DegP9	DegP protease 9
mdm-novel_miR166a	MDP0000301533	Translation	AT5G40200.1	DegP9	DegP protease 9
mdm-novel_miR166a	MDP0000213014	Cleavage	AT5G02860.1		Pentatricopeptide repeat (PPR) superfamily protein
mdm-novel_miR166a	MDP0000346630	Cleavage
mdm-novel_miR166a	MDP0000231364	Cleavage	AT2G35880.1		TPX2 (targeting protein for Xklp2) protein family
novel_mir_465	MDP0000169076	Cleavage	AT3G17920.1		Outer arm dynein light chain 1 protein
novel_mir_465	MDP0000319086	Cleavage	AT3G17920.1		Outer arm dynein light chain 1 protein
novel_mir_465	MDP0000159463	Cleavage	AT5G62230.1	ERL1	ERECTA-like 1
novel_mir_465	MDP0000169078	Cleavage	AT3G17930.1
novel_mir_465	MDP0000230253	Cleavage	AT3G17930.1
novel_mir_465	MDP0000200612	Cleavage	AT1G58060.1		RNA helicase family protein
novel_mir_465	MDP0000284756	Translation	AT1G78880.1		Ubiquitin-specific protease family C19-related protein
novel_mir_465	MDP0000199928	Translation	AT4G16650.1		O-fucosyltransferase family protein
novel_mir_465	MDP0000269204	Translation	AT4G16650.1		O-fucosyltransferase family protein
novel_mir_465	MDP0000172962	Translation	AT4G16650.1		O-fucosyltransferase family protein
novel_mir_465	MDP0000189328	Translation	AT4G16650.1		O-fucosyltransferase family protein
novel_mir_108	MDP0000885534	Translation	AT1G03670.1		ankyrin repeat family protein
novel_mir_108	MDP0000263881	Translation	AT1G54990.1	AXR4,RGR,RGR1	alpha/beta-Hydrolases superfamily protein
novel_mir_108	MDP0000183865	Cleavage	AT1G30500.2	NF-YA7	nuclear factor Y, subunit A7
novel_mir_108	MDP0000164531	Cleavage	AT1G30500.2	NF-YA7	nuclear factor Y, subunit A7
novel_mir_108	MDP0000279028	Cleavage	AT1G30500.1	NF-YA7	nuclear factor Y, subunit A7
novel_mir_108	MDP0000778477	Cleavage	AT2G15790.1	CYP40,SQN	peptidyl-prolyl cis-trans isomerase / cyclophilin-40 (CYP40) / rotamase
novel_mir_108	MDP0000153802	Cleavage	AT3G55090.1		ABC-2 type transporter family protein
novel_mir_108	MDP0000211382	Cleavage	AT3G55090.1		ABC-2 type transporter family protein
novel_mir_108	MDP0000198120	Cleavage	AT5G55820.1
novel_mir_108	MDP0000318772	Cleavage	AT3G06120.1	MUTE	basic helix-loop-helix (bHLH) DNA-binding superfamily protein
novel_mir_108	MDP0000509183	Cleavage	AT1G06950.1	ATTIC110,TIC110	translocon at the inner envelope membrane of chloroplasts 110
novel_mir_108	MDP0000130679	Cleavage	AT1G06950.1	ATTIC110,TIC110	translocon at the inner envelope membrane of chloroplasts 110
novel_mir_108	MDP0000825978	Cleavage	AT1G06950.1	ATTIC110,TIC110	translocon at the inner envelope membrane of chloroplasts 110
mdm-novel_miR319a	MDP0000134427	Translation	AT1G14360.1	ATUTR3,UTR3	UDP-galactose transporter 3
mdm-novel_miR319a	MDP0000180750	Cleavage	AT2G20830.2		transferases;folic acid binding
mdm-novel_miR319a	MDP0000317328	Translation	AT1G31070.2	GlcNAc1pUT1	N-acetylglucosamine-1-phosphate uridylyltransferase 1
mdm-novel_miR319a	MDP0000279131	Cleavage	AT2G41600.5		Mitochondrial glycoprotein family protein
mdm-novel_miR319a	MDP0000186509	Cleavage	AT2G41600.5		Mitochondrial glycoprotein family protein
mdm-novel_miR319b	MDP0000291406	Cleavage	AT5G43920.1		transducin family protein / WD-40 repeat family protein
mdm-novel_miR319b	MDP0000529800	Cleavage	AT1G74580.1		Pentatricopeptide repeat (PPR) superfamily protein
mdm-novel_miR319b	MDP0000279131	Cleavage	AT2G41600.5		Mitochondrial glycoprotein family protein
mdm-novel_miR319b	MDP0000186509	Cleavage	AT2G41600.5		Mitochondrial glycoprotein family protein
mdm-novel_miR319b	MDP0000295191	Cleavage
mdm-novel_miR319b	MDP0000298648	Translation	AT5G06600.1	UBP12	ubiquitin-specific protease 12
mdm-novel_miR319c	MDP0000223538	Translation	AT4G29890.1		choline monooxygenase, putative (CMO-like)
mdm-novel_miR319c	MDP0000319392	Translation	AT4G29890.1		choline monooxygenase, putative (CMO-like)
mdm-novel_miR319c	MDP0000899854	Translation	AT1G64550.1	ATGCN3,GCN3	general control non-repressible 3
mdm-novel_miR393b	MDP0000235604	Translation	AT5G40340.1		Tudor/PWWP/MBT superfamily protein
mdm-novel_miR393b	MDP0000260456	Translation	AT5G40340.1		Tudor/PWWP/MBT superfamily protein
novel_mir_1	MDP0000231216	Cleavage	AT1G62360.1	BUM,BUM1,SHL,STM,WAM,WAM1	KNOX/ELK homeobox transcription factor
novel_mir_1	MDP0000317873	Cleavage	AT1G03670.1		ankyrin repeat family protein
novel_mir_1	MDP0000147858	Cleavage	AT5G59610.1		Chaperone DnaJ-domain superfamily protein
novel_mir_1	MDP0000239437	Cleavage	AT4G31840.1	AtENODL15,ENODL15	early nodulin-like protein 15
novel_mir_1	MDP0000418727	Cleavage
novel_mir_1	MDP0000314474	Cleavage	AT5G59610.1		Chaperone DnaJ-domain superfamily protein
novel_mir_1	MDP0000260328	Translation	AT3G53460.4	CP29	chloroplast RNA-binding protein 29
novel_mir_1	MDP0000145036	Translation	AT4G21065.1		Tetratricopeptide repeat (TPR)-like superfamily protein
novel_mir_1	MDP0000124880	Cleavage	AT5G42560.1		Abscisic acid-responsive (TB2/DP1, HVA22) family protein
novel_mir_1	MDP0000211600	Cleavage	AT1G67440.1	emb1688	Minichromosome maintenance (MCM2/3/5) family protein
novel_mir_1	MDP0000309189	Cleavage	AT1G53940.1	GLIP2	GDSL-motif lipase 2
novel_mir_1	MDP0000138076	Cleavage
novel_mir_1	MDP0000136398	Cleavage	AT2G18980.1		Peroxidase superfamily protein
novel_mir_1	MDP0000155696	Translation	AT4G12680.1
novel_mir_1	MDP0000312578	Cleavage	AT5G08680.1		ATP synthase alpha/beta family protein
novel_mir_1	MDP0000745503	Cleavage	AT5G20200.1		nucleoporin-related
novel_mir_1	MDP0000180018	Translation	AT2G37220.1		RNA-binding (RRM/RBD/RNP motifs) family protein
novel_mir_1	MDP0000311023	Cleavage	AT3G07150.1
novel_mir_1	MDP0000196356	Translation	AT2G37220.1		RNA-binding (RRM/RBD/RNP motifs) family protein
novel_mir_1	MDP0000248767	Translation	AT5G54180.1	PTAC15	plastid transcriptionally active 15
novel_mir_1	MDP0000192374	Translation	AT1G61120.1	GES,TPS04,TPS4	terpene synthase 04
novel_mir_1	MDP0000120462	Cleavage	AT3G51950.1		Zinc finger (CCCH-type) family protein / RNA recognition motif (RRM)-containing protein
novel_mir_1	MDP0000799753	Translation	AT5G54180.1	PTAC15	plastid transcriptionally active 15
novel_mir_1	MDP0000120775	Cleavage
novel_mir_1	MDP0000289229	Translation	AT1G61120.1	GES,TPS04,TPS4	terpene synthase 04
novel_mir_1	MDP0000218175	Translation	AT1G13580.2	LAG13	LAG1 longevity assurance homolog 3
novel_mir_1	MDP0000220684	Translation	AT1G13580.2	LAG13	LAG1 longevity assurance homolog 3
novel_mir_1	MDP0000200810	Cleavage	AT5G06290.1	2-Cys Prx B,2CPB	2-cysteine peroxiredoxin B
novel_mir_1	MDP0000256726	Translation	AT1G13580.2	LAG13	LAG1 longevity assurance homolog 3
novel_mir_1	MDP0000328960	Cleavage	AT2G41250.1		Haloacid dehalogenase-like hydrolase (HAD) superfamily protein
novel_mir_1	MDP0000194565	Translation	AT1G61120.1	GES,TPS04,TPS4	terpene synthase 04
novel_mir_1	MDP0000633462	Cleavage	AT5G06290.1	2-Cys Prx B,2CPB	2-cysteine peroxiredoxin B
novel_mir_1	MDP0000133675	Translation	AT5G57670.2		Protein kinase superfamily protein
novel_mir_1	MDP0000306750	Translation	AT1G17240.1	AtRLP2,RLP2	receptor like protein 2
novel_mir_1	MDP0000280165	Translation	AT1G72300.1		Leucine-rich receptor-like protein kinase family protein
novel_mir_1	MDP0000165725	Translation	AT4G11030.1		AMP-dependent synthetase and ligase family protein
novel_mir_1	MDP0000282838	Translation	AT3G49060.1		U-box domain-containing protein kinase family protein
novel_mir_1	MDP0000774110	Translation	AT5G51330.1	DYAD,SWI1	SWITCH1
novel_mir_1	MDP0000194722	Translation	AT1G72300.1		Leucine-rich receptor-like protein kinase family protein
novel_mir_1	MDP0000230450	Cleavage	AT1G07710.1		Ankyrin repeat family protein
novel_mir_1	MDP0000270526	Translation	AT3G49900.1		Phototropic-responsive NPH3 family protein
novel_mir_1	MDP0000203465	Translation	AT1G72300.1		Leucine-rich receptor-like protein kinase family protein
novel_mir_1	MDP0000204575	Translation	AT4G22580.1		Exostosin family protein
novel_mir_1	MDP0000270966	Translation	AT5G44280.1	ATRING1A,RING1A	RING 1A
novel_mir_10	MDP0000195674	Cleavage	AT3G14460.1		LRR and NB-ARC domains-containing disease resistance protein
novel_mir_10	MDP0000401045	Cleavage	AT3G14460.1		LRR and NB-ARC domains-containing disease resistance protein
novel_mir_10	MDP0000725802	Cleavage	AT3G14460.1		LRR and NB-ARC domains-containing disease resistance protein
novel_mir_10	MDP0000778327	Cleavage	AT3G14460.1		LRR and NB-ARC domains-containing disease resistance protein
novel_mir_10	MDP0000150893	Cleavage	AT3G14460.1		LRR and NB-ARC domains-containing disease resistance protein
novel_mir_10	MDP0000140010	Cleavage	AT3G14460.1		LRR and NB-ARC domains-containing disease resistance protein
novel_mir_10	MDP0000158933	Cleavage	AT3G14460.1		LRR and NB-ARC domains-containing disease resistance protein
novel_mir_10	MDP0000198228	Cleavage	AT3G14470.1		NB-ARC domain-containing disease resistance protein
novel_mir_10	MDP0000676773	Cleavage	AT3G14460.1		LRR and NB-ARC domains-containing disease resistance protein
novel_mir_10	MDP0000204916	Cleavage	AT3G14460.1		LRR and NB-ARC domains-containing disease resistance protein
novel_mir_10	MDP0000285888	Cleavage	AT3G08620.1		RNA-binding KH domain-containing protein
novel_mir_10	MDP0000304705	Cleavage	AT3G14460.1		LRR and NB-ARC domains-containing disease resistance protein
novel_mir_10	MDP0000295375	Cleavage	AT3G14460.1		LRR and NB-ARC domains-containing disease resistance protein
novel_mir_10	MDP0000294102	Cleavage	AT3G14460.1		LRR and NB-ARC domains-containing disease resistance protein
novel_mir_10	MDP0000636042	Cleavage	AT3G14460.1		LRR and NB-ARC domains-containing disease resistance protein
novel_mir_10	MDP0000292984	Cleavage	AT3G14460.1		LRR and NB-ARC domains-containing disease resistance protein
novel_mir_10	MDP0000284789	Translation	AT3G14460.1		LRR and NB-ARC domains-containing disease resistance protein
novel_mir_10	MDP0000193561	Cleavage	AT3G07040.1	RPM1,RPS3	NB-ARC domain-containing disease resistance protein
novel_mir_10	MDP0000133294	Cleavage	AT3G14460.1		LRR and NB-ARC domains-containing disease resistance protein
novel_mir_10	MDP0000165280	Cleavage	AT3G14470.1		NB-ARC domain-containing disease resistance protein
novel_mir_10	MDP0000231100	Cleavage	AT3G14460.1		LRR and NB-ARC domains-containing disease resistance protein
novel_mir_10	MDP0000147219	Cleavage	AT3G14460.1		LRR and NB-ARC domains-containing disease resistance protein
novel_mir_10	MDP0000644260	Cleavage	AT3G14460.1		LRR and NB-ARC domains-containing disease resistance protein
novel_mir_10	MDP0000285761	Cleavage	AT3G14460.1		LRR and NB-ARC domains-containing disease resistance protein
novel_mir_10	MDP0000852369	Cleavage	AT3G14460.1		LRR and NB-ARC domains-containing disease resistance protein
novel_mir_10	MDP0000320351	Translation	AT5G44030.1	CESA4,IRX5,NWS2	cellulose synthase A4
novel_mir_10	MDP0000313995	Translation	AT5G44030.1	CESA4,IRX5,NWS2	cellulose synthase A4
novel_mir_10	MDP0000358439	Cleavage
novel_mir_10	MDP0000320822	Cleavage	AT5G44640.1	BGLU13	beta glucosidase 13
novel_mir_10	MDP0000202717	Translation	AT1G72300.1		Leucine-rich receptor-like protein kinase family protein
novel_mir_10	MDP0000435922	Translation	AT1G72300.1		Leucine-rich receptor-like protein kinase family protein
novel_mir_10	MDP0000212380	Translation	AT1G72300.1		Leucine-rich receptor-like protein kinase family protein
novel_mir_10	MDP0000625182	Translation	AT1G72300.1		Leucine-rich receptor-like protein kinase family protein
novel_mir_10	MDP0000130640	Translation
novel_mir_100	MDP0000517883	Cleavage
novel_mir_100	MDP0000071829	Cleavage	AT2G21250.1		NAD(P)-linked oxidoreductase superfamily protein
novel_mir_100	MDP0000156898	Cleavage	AT2G21250.1		NAD(P)-linked oxidoreductase superfamily protein
novel_mir_101	MDP0000324018	Cleavage
novel_mir_101	MDP0000314385	Cleavage	AT5G17910.1
novel_mir_101	MDP0000633759	Cleavage	AT5G17910.1
novel_mir_102	MDP0000204864	Cleavage	AT5G47260.1		ATP binding;GTP binding;nucleotide binding;nucleoside-triphosphatases
novel_mir_102	MDP0000213515	Cleavage	AT5G10250.1	DOT3	Phototropic-responsive NPH3 family protein
novel_mir_102	MDP0000133853	Cleavage	AT5G54440.1	AtTRS130,CLUB	CLUB
novel_mir_102	MDP0000122152	Cleavage
novel_mir_102	MDP0000125925	Cleavage
novel_mir_102	MDP0000132296	Cleavage	AT4G26090.1	RPS2	NB-ARC domain-containing disease resistance protein
novel_mir_102	MDP0000286623	Cleavage	AT4G26090.1	RPS2	NB-ARC domain-containing disease resistance protein
novel_mir_102	MDP0000211527	Cleavage	AT1G53050.1		Protein kinase superfamily protein
novel_mir_102	MDP0000193288	Cleavage	AT4G27190.1		NB-ARC domain-containing disease resistance protein
novel_mir_102	MDP0000160795	Cleavage	AT4G27190.1		NB-ARC domain-containing disease resistance protein
novel_mir_102	MDP0000230091	Translation	AT2G02390.3	ATGSTZ1,GST18,GSTZ1	glutathione S-transferase zeta 1
novel_mir_102	MDP0000189960	Translation	AT2G35880.1		TPX2 (targeting protein for Xklp2) protein family
novel_mir_103	MDP0000232326	Cleavage	AT1G48160.1		signal recognition particle 19 kDa protein, putative / SRP19, putative
novel_mir_103	MDP0000291710	Cleavage	AT5G66830.1		F-box family protein with a domain of unknown function (DUF295)
novel_mir_103	MDP0000131397	Cleavage	AT2G32990.1	AtGH9B8,GH9B8	glycosyl hydrolase 9B8
novel_mir_103	MDP0000709006	Translation	AT3G10050.1	OMR1	L-O-methylthreonine resistant 1
novel_mir_104	MDP0000239496	Cleavage	AT3G10410.1	CPY,SCPL49	SERINE CARBOXYPEPTIDASE-LIKE 49
novel_mir_105	MDP0000255006	Translation	AT3G01720.1
novel_mir_105	MDP0000725483	Cleavage	AT5G45530.1		Protein of unknown function (DUF594)
novel_mir_106	MDP0000289566	Cleavage	AT4G36790.1		Major facilitator superfamily protein
novel_mir_106	MDP0000223447	Translation	AT4G01050.1	TROL	thylakoid rhodanese-like
novel_mir_107	MDP0000269516	Cleavage	AT3G01840.1		Protein kinase superfamily protein
novel_mir_107	MDP0000277383	Cleavage	AT3G01850.1		Aldolase-type TIM barrel family protein
novel_mir_107	MDP0000207831	Translation	AT5G36930.2		Disease resistance protein (TIR-NBS-LRR class) family
novel_mir_109	MDP0000148978	Translation	AT4G14210.1	PDE226,PDS,PDS3	phytoene desaturase 3
novel_mir_109	MDP0000372941	Translation	AT4G20770.1		Pentatricopeptide repeat (PPR) superfamily protein
novel_mir_109	MDP0000262892	Translation	AT4G20770.1		Pentatricopeptide repeat (PPR) superfamily protein
novel_mir_109	MDP0000475473	Translation	AT1G54990.1	AXR4,RGR,RGR1	alpha/beta-Hydrolases superfamily protein
novel_mir_109	MDP0000297333	Translation	AT1G54990.1	AXR4,RGR,RGR1	alpha/beta-Hydrolases superfamily protein
novel_mir_11	MDP0000817919	Cleavage	AT3G16270.1		ENTH/VHS family protein
novel_mir_11	MDP0000184307	Cleavage	AT5G06800.1		myb-like HTH transcriptional regulator family protein
novel_mir_11	MDP0000253656	Cleavage	AT5G06800.1		myb-like HTH transcriptional regulator family protein
novel_mir_11	MDP0000271696	Cleavage
novel_mir_110	MDP0000134342	Cleavage	AT1G20190.1	ATEXP11,ATEXPA11,ATHEXP ALPHA 1.14,EXP11,EXPA11	expansin 11
novel_mir_110	MDP0000272376	Translation	AT3G45740.1		hydrolase family protein / HAD-superfamily protein
novel_mir_110	MDP0000225791	Cleavage	AT1G44750.1	ATPUP11,PUP11	purine permease 11
novel_mir_113	MDP0000318967	Translation	AT1G13570.1		F-box/RNI-like superfamily protein
novel_mir_113	MDP0000276397	Translation	AT5G51600.1	ATMAP65-3,MAP65-3,PLE	Microtubule associated protein (MAP65/ASE1) family protein
novel_mir_113	MDP0000510604	Cleavage	AT4G30820.1		cyclin-dependent kinase-activating kinase assembly factor-related / CDK-activating kinase assembly factor-related
novel_mir_113	MDP0000263654	Cleavage	AT2G15695.1		Protein of unknown function DUF829, transmembrane 53
novel_mir_113	MDP0000140360	Translation	AT4G30000.1		Dihydropterin pyrophosphokinase / Dihydropteroate synthase
novel_mir_113	MDP0000901835	Translation	AT1G69850.1	ATNRT1:2,NRT1:2,NTL1	nitrate transporter 1:2
novel_mir_113	MDP0000241277	Translation	AT1G69850.1	ATNRT1:2,NRT1:2,NTL1	nitrate transporter 1:2
novel_mir_113	MDP0000286242	Translation	AT4G14240.1		CBS domain-containing protein with a domain of unknown function (DUF21)
novel_mir_113	MDP0000271354	Cleavage	AT5G56970.1	ATCKX3,CKX3	cytokinin oxidase 3
novel_mir_114	MDP0000536078	Cleavage	AT2G25470.1	AtRLP21,RLP21	receptor like protein 21
novel_mir_114	MDP0000280831	Cleavage	AT2G34930.1		disease resistance family protein / LRR family protein
novel_mir_114	MDP0000560645	Cleavage	AT2G34930.1		disease resistance family protein / LRR family protein
novel_mir_114	MDP0000276488	Cleavage	AT2G25470.1	AtRLP21,RLP21	receptor like protein 21
novel_mir_114	MDP0000312291	Cleavage	AT2G34930.1		disease resistance family protein / LRR family protein
novel_mir_114	MDP0000284003	Cleavage	AT2G34930.1		disease resistance family protein / LRR family protein
novel_mir_114	MDP0000171846	Cleavage	AT2G34930.1		disease resistance family protein / LRR family protein
novel_mir_114	MDP0000484026	Cleavage	AT2G34930.1		disease resistance family protein / LRR family protein
novel_mir_114	MDP0000221735	Cleavage	AT2G34930.1		disease resistance family protein / LRR family protein
novel_mir_114	MDP0000212092	Cleavage	AT2G34930.1		disease resistance family protein / LRR family protein
novel_mir_114	MDP0000287697	Cleavage	AT2G34930.1		disease resistance family protein / LRR family protein
novel_mir_114	MDP0000608701	Cleavage	AT2G34930.1		disease resistance family protein / LRR family protein
novel_mir_114	MDP0000313689	Cleavage	AT2G34930.1		disease resistance family protein / LRR family protein
novel_mir_114	MDP0000675711	Cleavage	AT2G34930.1		disease resistance family protein / LRR family protein
novel_mir_114	MDP0000689042	Cleavage	AT3G53240.1	AtRLP45,RLP45	receptor like protein 45
novel_mir_114	MDP0000553826	Cleavage	AT2G34930.1		disease resistance family protein / LRR family protein
novel_mir_114	MDP0000277603	Cleavage	AT2G34930.1		disease resistance family protein / LRR family protein
novel_mir_114	MDP0000456172	Cleavage	AT2G34930.1		disease resistance family protein / LRR family protein
novel_mir_114	MDP0000235802	Cleavage	AT2G34930.1		disease resistance family protein / LRR family protein
novel_mir_114	MDP0000173922	Cleavage	AT2G34930.1		disease resistance family protein / LRR family protein
novel_mir_114	MDP0000149947	Cleavage	AT2G34930.1		disease resistance family protein / LRR family protein
novel_mir_114	MDP0000254122	Cleavage	AT5G46330.1	FLS2	Leucine-rich receptor-like protein kinase family protein
novel_mir_114	MDP0000172163	Cleavage	AT2G34930.1		disease resistance family protein / LRR family protein
novel_mir_114	MDP0000214532	Cleavage	AT2G34930.1		disease resistance family protein / LRR family protein
novel_mir_114	MDP0000418316	Cleavage	AT2G34930.1		disease resistance family protein / LRR family protein
novel_mir_114	MDP0000481284	Cleavage	AT2G34930.1		disease resistance family protein / LRR family protein
novel_mir_114	MDP0000301965	Cleavage	AT4G08850.1		Leucine-rich repeat receptor-like protein kinase family protein
novel_mir_114	MDP0000928156	Cleavage	AT4G20140.1	GSO1	Leucine-rich repeat transmembrane protein kinase
novel_mir_114	MDP0000568352	Cleavage	AT2G34930.1		disease resistance family protein / LRR family protein
novel_mir_114	MDP0000613625	Cleavage	AT4G20140.1	GSO1	Leucine-rich repeat transmembrane protein kinase
novel_mir_114	MDP0000256773	Cleavage	AT1G65380.1	AtRLP10,CLV2	Leucine-rich repeat (LRR) family protein
novel_mir_114	MDP0000379191	Cleavage	AT1G65380.1	AtRLP10,CLV2	Leucine-rich repeat (LRR) family protein
novel_mir_114	MDP0000202197	Cleavage	AT2G34930.1		disease resistance family protein / LRR family protein
novel_mir_114	MDP0000404506	Cleavage	AT2G34930.1		disease resistance family protein / LRR family protein
novel_mir_114	MDP0000226700	Translation	AT4G12420.1	SKU5	Cupredoxin superfamily protein
novel_mir_114	MDP0000266398	Translation	AT4G12420.1	SKU5	Cupredoxin superfamily protein
novel_mir_114	MDP0000423954	Cleavage	AT5G63930.1		Leucine-rich repeat protein kinase family protein
novel_mir_114	MDP0000383071	Cleavage	AT4G08850.1		Leucine-rich repeat receptor-like protein kinase family protein
novel_mir_114	MDP0000292688	Cleavage	AT4G08850.1		Leucine-rich repeat receptor-like protein kinase family protein
novel_mir_114	MDP0000203781	Cleavage	AT4G08850.1		Leucine-rich repeat receptor-like protein kinase family protein
novel_mir_114	MDP0000320862	Cleavage	AT4G08850.1		Leucine-rich repeat receptor-like protein kinase family protein
novel_mir_114	MDP0000411240	Translation	AT4G12420.1	SKU5	Cupredoxin superfamily protein
novel_mir_114	MDP0000306022	Cleavage	AT1G20160.1	ATSBT5.2	Subtilisin-like serine endopeptidase family protein
novel_mir_114	MDP0000151164	Cleavage	AT1G20160.1	ATSBT5.2	Subtilisin-like serine endopeptidase family protein
novel_mir_114	MDP0000180266	Cleavage	AT4G09650.1	ATPD	ATP synthase delta-subunit gene
novel_mir_114	MDP0000141262	Cleavage	AT5G55500.1	ATXYLT,XYLT	beta-1,2-xylosyltransferase
novel_mir_115	MDP0000232174	Cleavage	AT4G14368.1		Regulator of chromosome condensation (RCC1) family protein
novel_mir_115	MDP0000185543	Cleavage	AT4G14368.1		Regulator of chromosome condensation (RCC1) family protein
novel_mir_116	MDP0000167915	Cleavage	AT5G58680.1		ARM repeat superfamily protein
novel_mir_116	MDP0000302212	Translation	AT5G23110.1		Zinc finger, C3HC4 type (RING finger) family protein
novel_mir_116	MDP0000907447	Cleavage	AT3G12200.1	AtNek7,Nek7	NIMA-related kinase 7
novel_mir_116	MDP0000275151	Cleavage	AT2G36200.1		P-loop containing nucleoside triphosphate hydrolases superfamily protein
novel_mir_116	MDP0000220571	Cleavage	AT5G16690.1	ATORC3,ORC3	origin recognition complex subunit 3
novel_mir_116	MDP0000217855	Translation	AT4G25800.1		Calmodulin-binding protein
novel_mir_117	MDP0000132207	Cleavage	AT1G47670.1		Transmembrane amino acid transporter family protein
novel_mir_117	MDP0000123370	Cleavage	AT2G27980.1		Acyl-CoA N-acyltransferase with RING/FYVE/PHD-type zinc finger domain
novel_mir_117	MDP0000222362	Translation	AT5G63220.1
novel_mir_118	MDP0000263046	Translation	AT4G33270.1	CDC20.1	Transducin family protein / WD-40 repeat family protein
novel_mir_118	MDP0000428615	Cleavage	AT5G60400.3
novel_mir_118	MDP0000697530	Translation	AT4G00820.1	iqd17	IQ-domain 17
novel_mir_118	MDP0000201173	Translation	AT3G14460.1		LRR and NB-ARC domains-containing disease resistance protein
novel_mir_119	MDP0000233503	Cleavage	AT2G03350.1		Protein of unknown function, DUF538
novel_mir_119	MDP0000193181	Cleavage	AT2G27610.1		Tetratricopeptide repeat (TPR)-like superfamily protein
novel_mir_119	MDP0000752464	Cleavage	AT1G65790.1	ARK1,RK1	receptor kinase 1
novel_mir_119	MDP0000308979	Cleavage	AT3G12940.1		2-oxoglutarate (2OG) and Fe(II)-dependent oxygenase superfamily protein
novel_mir_119	MDP0000249152	Cleavage	AT1G73680.2	ALPHA DOX2	alpha dioxygenase
novel_mir_119	MDP0000264096	Cleavage	AT1G73680.1	ALPHA DOX2	alpha dioxygenase
novel_mir_119	MDP0000285153	Cleavage	AT1G73680.1	ALPHA DOX2	alpha dioxygenase
novel_mir_119	MDP0000809965	Translation	AT1G48830.1		Ribosomal protein S7e family protein
novel_mir_12	MDP0000291845	Cleavage	AT1G65920.1		Regulator of chromosome condensation (RCC1) family with FYVE zinc finger domain
novel_mir_12	MDP0000824468	Cleavage	AT1G02120.1	VAD1	GRAM domain family protein
novel_mir_12	MDP0000302956	Cleavage	AT1G02120.1	VAD1	GRAM domain family protein
novel_mir_12	MDP0000688712	Translation
novel_mir_12	MDP0000742328	Translation
novel_mir_12	MDP0000224812	Translation
novel_mir_12	MDP0000281986	Cleavage	AT1G61680.1	ATTPS14,TPS14	terpene synthase 14
novel_mir_12	MDP0000182763	Translation	AT2G18340.1		late embryogenesis abundant domain-containing protein / LEA domain-containing protein
novel_mir_12	MDP0000144306	Cleavage	AT1G11410.1		S-locus lectin protein kinase family protein
novel_mir_12	MDP0000222681	Translation	AT4G28890.1		RING/U-box superfamily protein
novel_mir_12	MDP0000309093	Translation	AT4G28890.1		RING/U-box superfamily protein
novel_mir_12	MDP0000300883	Translation	AT4G28890.1		RING/U-box superfamily protein
novel_mir_12	MDP0000121248	Translation
novel_mir_12	MDP0000320110	Cleavage	AT5G58440.1	SNX2a	sorting nexin 2A
novel_mir_120	MDP0000354484	Translation
novel_mir_120	MDP0000679635	Cleavage	AT3G02490.1		Pentatricopeptide repeat (PPR) superfamily protein
novel_mir_120	MDP0000553908	Cleavage	AT3G02490.1		Pentatricopeptide repeat (PPR) superfamily protein
novel_mir_120	MDP0000288160	Translation	AT5G53130.1	ATCNGC1,CNGC1	cyclic nucleotide gated channel 1
novel_mir_120	MDP0000091346	Cleavage	AT1G14570.1		UBX domain-containing protein
novel_mir_120	MDP0000440654	Cleavage	AT5G42800.1	DFR,M318,TT3	dihydroflavonol 4-reductase
novel_mir_120	MDP0000488071	Translation	AT3G02490.1		Pentatricopeptide repeat (PPR) superfamily protein
novel_mir_120	MDP0000298638	Translation	AT3G02490.1		Pentatricopeptide repeat (PPR) superfamily protein
novel_mir_121	MDP0000294661	Cleavage	AT4G02480.1		AAA-type ATPase family protein
novel_mir_121	MDP0000892426	Cleavage	AT4G02480.1		AAA-type ATPase family protein
novel_mir_121	MDP0000251523	Cleavage	AT1G02890.1		AAA-type ATPase family protein
novel_mir_121	MDP0000314260	Cleavage	AT2G33360.1		Protein of unknown function (DUF3527)
novel_mir_121	MDP0000244231	Cleavage	AT1G06150.1	EMB1444	basic helix-loop-helix (bHLH) DNA-binding superfamily protein
novel_mir_121	MDP0000307000	Cleavage	AT1G06150.1	EMB1444	basic helix-loop-helix (bHLH) DNA-binding superfamily protein
novel_mir_121	MDP0000136662	Cleavage	AT1G08490.1	ATCPNIFS,ATNFS2,ATSUFS,CPNIFS,SUFS	chloroplastic NIFS-like cysteine desulfurase
novel_mir_121	MDP0000358596	Cleavage
novel_mir_121	MDP0000359924	Cleavage
novel_mir_121	MDP0000311594	Cleavage	AT5G13640.1	ATPDAT,PDAT,PDAT1	phospholipid:diacylglycerol acyltransferase
novel_mir_121	MDP0000537488	Cleavage	AT5G13640.1	ATPDAT,PDAT,PDAT1	phospholipid:diacylglycerol acyltransferase
novel_mir_122	MDP0000302855	Cleavage	AT1G06870.1		Peptidase S24/S26A/S26B/S26C family protein
novel_mir_122	MDP0000277383	Cleavage	AT3G01850.1		Aldolase-type TIM barrel family protein
novel_mir_122	MDP0000252816	Cleavage	AT1G61470.1		Polynucleotidyl transferase, ribonuclease H-like superfamily protein
novel_mir_122	MDP0000265580	Cleavage	AT3G20270.1		lipid-binding serum glycoprotein family protein
novel_mir_123	MDP0000317225	Cleavage	AT3G44900.1	ATCHX4,CHX4	cation/H+ exchanger 4
novel_mir_123	MDP0000145937	Cleavage	AT3G21330.1		basic helix-loop-helix (bHLH) DNA-binding superfamily protein
novel_mir_123	MDP0000166245	Cleavage	AT3G21330.1		basic helix-loop-helix (bHLH) DNA-binding superfamily protein
novel_mir_123	MDP0000816743	Translation	AT5G17680.1		disease resistance protein (TIR-NBS-LRR class), putative
novel_mir_123	MDP0000252549	Translation	AT5G17680.1		disease resistance protein (TIR-NBS-LRR class), putative
novel_mir_123	MDP0000252504	Cleavage	AT1G02080.2		transcription regulators
novel_mir_123	MDP0000291732	Cleavage
novel_mir_123	MDP0000288733	Cleavage	AT5G60940.1		Transducin/WD40 repeat-like superfamily protein
novel_mir_123	MDP0000307358	Cleavage	AT5G64940.1	ATATH13,ATH13,ATOSA1,OSA1	ABC2 homolog 13
novel_mir_123	MDP0000213069	Cleavage	AT1G53330.1		Pentatricopeptide repeat (PPR) superfamily protein
novel_mir_123	MDP0000292537	Cleavage	AT1G53330.1		Pentatricopeptide repeat (PPR) superfamily protein
novel_mir_123	MDP0000827385	Cleavage	AT1G53330.1		Pentatricopeptide repeat (PPR) superfamily protein
novel_mir_123	MDP0000429775	Cleavage	AT5G02030.1	BLH9,BLR,HB-6,LSN,PNY,RPL,VAN	POX (plant homeobox) family protein
novel_mir_123	MDP0000213032	Cleavage	AT1G80920.1	J8	Chaperone DnaJ-domain superfamily protein
novel_mir_123	MDP0000191557	Cleavage	AT2G28150.1		Domain of unknown function (DUF966)
novel_mir_123	MDP0000177450	Translation
novel_mir_124	MDP0000183137	Cleavage	AT5G17680.1		disease resistance protein (TIR-NBS-LRR class), putative
novel_mir_124	MDP0000132805	Cleavage	AT4G28640.2	IAA11	indole-3-acetic acid inducible 11
novel_mir_124	MDP0000596458	Cleavage	AT1G44575.1	NPQ4,PSBS	Chlorophyll A-B binding family protein
novel_mir_124	MDP0000298424	Cleavage	AT3G62830.1	ATUXS2,AUD1,UXS2	NAD(P)-binding Rossmann-fold superfamily protein
novel_mir_124	MDP0000309080	Cleavage	AT2G48060.1
novel_mir_124	MDP0000315482	Cleavage	AT2G48060.1
novel_mir_124	MDP0000207858	Cleavage	AT5G19050.1		alpha/beta-Hydrolases superfamily protein
novel_mir_124	MDP0000125631	Cleavage	AT1G44575.1	NPQ4,PSBS	Chlorophyll A-B binding family protein
novel_mir_124	MDP0000430367	Cleavage	AT1G44575.1	NPQ4,PSBS	Chlorophyll A-B binding family protein
novel_mir_124	MDP0000411498	Cleavage	AT1G44575.1	NPQ4,PSBS	Chlorophyll A-B binding family protein
novel_mir_124	MDP0000289661	Cleavage	AT1G44575.1	NPQ4,PSBS	Chlorophyll A-B binding family protein
novel_mir_124	MDP0000499187	Cleavage	AT1G61790.1		Oligosaccharyltransferase complex/magnesium transporter family protein
novel_mir_124	MDP0000194891	Cleavage	AT5G17680.1		disease resistance protein (TIR-NBS-LRR class), putative
novel_mir_124	MDP0000203773	Translation	AT2G47115.1
novel_mir_124	MDP0000151802	Translation	AT2G47115.1
novel_mir_125	MDP0000269499	Cleavage	AT3G08950.1		electron transport SCO1/SenC family protein
novel_mir_125	MDP0000302238	Cleavage	AT1G11880.1		transferases, transferring hexosyl groups
novel_mir_125	MDP0000165902	Cleavage	AT1G11880.1		transferases, transferring hexosyl groups
novel_mir_125	MDP0000095013	Cleavage	AT3G01100.1	ATHYP1,HYP1	hypothetical protein 1
novel_mir_125	MDP0000200266	Cleavage	AT3G18970.1	MEF20	mitochondrial editing factor 20
novel_mir_125	MDP0000206274	Cleavage	AT1G11880.1		transferases, transferring hexosyl groups
novel_mir_125	MDP0000303910	Cleavage	AT1G67800.2		Copine (Calcium-dependent phospholipid-binding protein) family
novel_mir_125	MDP0000306001	Cleavage	AT5G14420.1	RGLG2	RING domain ligase2
novel_mir_125	MDP0000121634	Cleavage
novel_mir_126	MDP0000198094	Cleavage	AT3G14300.1	ATPME26,ATPMEPCRC,PME26	pectinesterase family protein
novel_mir_126	MDP0000202881	Cleavage	AT3G14300.1	ATPME26,ATPMEPCRC,PME26	pectinesterase family protein
novel_mir_126	MDP0000313569	Cleavage	AT3G14300.1	ATPME26,ATPMEPCRC,PME26	pectinesterase family protein
novel_mir_126	MDP0000805545	Cleavage	AT2G42610.1	LSH10	Protein of unknown function (DUF640)
novel_mir_126	MDP0000322647	Cleavage	AT2G42200.1	SPL9	squamosa promoter binding protein-like 9
novel_mir_126	MDP0000161306	Cleavage
novel_mir_126	MDP0000191996	Translation	AT3G03890.1		FMN binding
novel_mir_127	MDP0000844309	Cleavage	AT4G12650.1		Endomembrane protein 70 protein family
novel_mir_127	MDP0000404395	Cleavage	AT4G12650.1		Endomembrane protein 70 protein family
novel_mir_127	MDP0000556339	Cleavage	AT4G12650.1		Endomembrane protein 70 protein family
novel_mir_127	MDP0000752179	Cleavage	AT4G12650.1		Endomembrane protein 70 protein family
novel_mir_127	MDP0000257578	Cleavage	AT5G52110.2	CCB2,HCF208	Protein of unknown function (DUF2930)
novel_mir_127	MDP0000126986	Cleavage	AT2G46420.1		Plant protein 1589 of unknown function
novel_mir_127	MDP0000128560	Translation	AT5G17680.1		disease resistance protein (TIR-NBS-LRR class), putative
novel_mir_13	MDP0000167416	Cleavage
novel_mir_13	MDP0000181342	Cleavage	AT5G48930.1	HCT	hydroxycinnamoyl-CoA shikimate/quinate hydroxycinnamoyl transferase
novel_mir_13	MDP0000214746	Cleavage	AT5G48930.1	HCT	hydroxycinnamoyl-CoA shikimate/quinate hydroxycinnamoyl transferase
novel_mir_13	MDP0000130118	Cleavage	AT5G48930.1	HCT	hydroxycinnamoyl-CoA shikimate/quinate hydroxycinnamoyl transferase
novel_mir_13	MDP0000297585	Cleavage	AT5G48930.1	HCT	hydroxycinnamoyl-CoA shikimate/quinate hydroxycinnamoyl transferase
novel_mir_13	MDP0000260251	Translation	AT5G19580.1		glyoxal oxidase-related protein
novel_mir_13	MDP0000788493	Translation	AT1G75620.1		glyoxal oxidase-related protein
novel_mir_13	MDP0000316738	Cleavage	AT3G26040.1		HXXXD-type acyl-transferase family protein
novel_mir_130	MDP0000309784	Cleavage	AT5G07340.2		Calreticulin family protein
novel_mir_130	MDP0000190017	Translation
novel_mir_130	MDP0000887093	Cleavage	AT2G01420.2	ATPIN4,PIN4	Auxin efflux carrier family protein
novel_mir_130	MDP0000294816	Cleavage	AT3G50590.1		Transducin/WD40 repeat-like superfamily protein
novel_mir_130	MDP0000192205	Cleavage	AT2G44580.1		zinc ion binding
novel_mir_130	MDP0000783061	Translation	AT5G46060.1		Protein of unknown function, DUF599
novel_mir_131	MDP0000187774	Cleavage	AT3G17380.1		TRAF-like family protein
novel_mir_131	MDP0000149457	Cleavage	AT3G17380.1		TRAF-like family protein
novel_mir_131	MDP0000149317	Cleavage	AT3G17380.1		TRAF-like family protein
novel_mir_131	MDP0000149942	Cleavage	AT3G17380.1		TRAF-like family protein
novel_mir_131	MDP0000258386	Cleavage	AT3G17380.1		TRAF-like family protein
novel_mir_131	MDP0000949756	Cleavage	AT3G17380.1		TRAF-like family protein
novel_mir_131	MDP0000129872	Cleavage	AT3G17380.1		TRAF-like family protein
novel_mir_131	MDP0000313626	Cleavage	AT3G17380.1		TRAF-like family protein
novel_mir_131	MDP0000224653	Cleavage	AT3G17380.1		TRAF-like family protein
novel_mir_131	MDP0000319679	Cleavage	AT5G27820.1		Ribosomal L18p/L5e family protein
novel_mir_131	MDP0000195781	Cleavage	AT3G14720.1	ATMPK19,MPK19	MAP kinase 19
novel_mir_131	MDP0000321210	Cleavage	AT5G27820.1		Ribosomal L18p/L5e family protein
novel_mir_131	MDP0000304705	Cleavage	AT3G14460.1		LRR and NB-ARC domains-containing disease resistance protein
novel_mir_131	MDP0000422721	Cleavage	AT1G49330.1		hydroxyproline-rich glycoprotein family protein
novel_mir_131	MDP0000127563	Cleavage	AT4G25850.1	ORP4B	OSBP(oxysterol binding protein)-related protein 4B
novel_mir_131	MDP0000222749	Translation	AT3G07390.1	AIR12	auxin-responsive family protein
novel_mir_131	MDP0000192728	Cleavage	AT1G72300.1		Leucine-rich receptor-like protein kinase family protein
novel_mir_131	MDP0000519875	Cleavage	AT2G34930.1		disease resistance family protein / LRR family protein
novel_mir_131	MDP0000242815	Cleavage	AT2G34930.1		disease resistance family protein / LRR family protein
novel_mir_131	MDP0000206369	Translation
novel_mir_132	MDP0000299024	Cleavage
novel_mir_132	MDP0000314058	Translation	AT2G24840.1	AGL61,DIA	AGAMOUS-like 61
novel_mir_132	MDP0000257517	Translation	AT2G31510.1	ARI7,ATARI7	IBR domain-containing protein
novel_mir_133	MDP0000190452	Translation	AT4G26220.1		S-adenosyl-L-methionine-dependent methyltransferases superfamily protein
novel_mir_134	MDP0000134389	Translation	AT5G59420.1	ORP3C	OSBP(oxysterol binding protein)-related protein 3C
novel_mir_134	MDP0000184530	Translation	AT5G59420.1	ORP3C	OSBP(oxysterol binding protein)-related protein 3C
novel_mir_134	MDP0000214399	Translation	AT1G52790.1		2-oxoglutarate (2OG) and Fe(II)-dependent oxygenase superfamily protein
novel_mir_134	MDP0000154362	Cleavage	AT1G77210.1	AtSTP14,STP14	sugar transporter 14
novel_mir_134	MDP0000303337	Translation	AT5G08020.1	ATRPA70B,RPA70B	RPA70-kDa subunit B
novel_mir_134	MDP0000193676	Cleavage	AT5G04700.1		Ankyrin repeat family protein
novel_mir_134	MDP0000131730	Cleavage	AT5G04700.1		Ankyrin repeat family protein
novel_mir_135	MDP0000562627	Cleavage	AT1G68810.1		basic helix-loop-helix (bHLH) DNA-binding superfamily protein
novel_mir_135	MDP0000343460	Cleavage
novel_mir_135	MDP0000302120	Translation
novel_mir_135	MDP0000192207	Translation	AT1G47240.1	ATNRAMP2,NRAMP2	NRAMP metal ion transporter 2
novel_mir_135	MDP0000296871	Translation	AT3G49350.1		Ypt/Rab-GAP domain of gyp1p superfamily protein
novel_mir_135	MDP0000272676	Cleavage	AT3G13640.1	ATRLI1,RLI1	RNAse l inhibitor protein 1
novel_mir_136	MDP0000243900	Cleavage	AT2G30700.1
novel_mir_136	MDP0000173131	Cleavage	AT5G51830.1		pfkB-like carbohydrate kinase family protein
novel_mir_136	MDP0000124296	Cleavage	AT1G60690.1		NAD(P)-linked oxidoreductase superfamily protein
novel_mir_136	MDP0000267429	Cleavage	AT3G26040.1		HXXXD-type acyl-transferase family protein
novel_mir_136	MDP0000172441	Cleavage	AT1G10320.1		Zinc finger C-x8-C-x5-C-x3-H type family protein
novel_mir_136	MDP0000258807	Cleavage
novel_mir_136	MDP0000122618	Cleavage	AT3G21360.1		2-oxoglutarate (2OG) and Fe(II)-dependent oxygenase superfamily protein
novel_mir_136	MDP0000228053	Cleavage	AT1G68910.1	WIT2	WPP domain-interacting protein 2
novel_mir_136	MDP0000144189	Cleavage	AT1G31970.1	STRS1	DEA(D/H)-box RNA helicase family protein
novel_mir_136	MDP0000158715	Cleavage	AT1G31970.1	STRS1	DEA(D/H)-box RNA helicase family protein
novel_mir_136	MDP0000186491	Translation	AT5G01960.1		RING/U-box superfamily protein
novel_mir_136	MDP0000264101	Translation	AT4G05410.1	YAO	Transducin/WD40 repeat-like superfamily protein
novel_mir_136	MDP0000950999	Cleavage	AT4G21700.1		Protein of unknown function (DUF2921)
novel_mir_137	MDP0000146926	Cleavage
novel_mir_137	MDP0000166262	Cleavage	AT3G05950.1		RmlC-like cupins superfamily protein
novel_mir_137	MDP0000250231	Cleavage	AT4G10200.1		TTF-type zinc finger protein with HAT dimerisation domain
novel_mir_137	MDP0000256746	Cleavage	AT5G03160.1	ATP58IPK,P58IPK	homolog of mamallian P58IPK
novel_mir_137	MDP0000825701	Cleavage	AT5G19980.1	GONST4	golgi nucleotide sugar transporter 4
novel_mir_137	MDP0000133399	Cleavage	AT3G06500.1		Plant neutral invertase family protein
novel_mir_137	MDP0000255220	Cleavage	AT5G19980.1	GONST4	golgi nucleotide sugar transporter 4
novel_mir_137	MDP0000319881	Cleavage	AT5G19980.1	GONST4	golgi nucleotide sugar transporter 4
novel_mir_137	MDP0000322399	Cleavage	AT5G19980.1	GONST4	golgi nucleotide sugar transporter 4
novel_mir_137	MDP0000303038	Cleavage	AT2G25430.1		epsin N-terminal homology (ENTH) domain-containing protein / clathrin assembly protein-related
novel_mir_137	MDP0000299682	Cleavage	AT5G36930.2		Disease resistance protein (TIR-NBS-LRR class) family
novel_mir_137	MDP0000584537	Translation	AT3G52730.1		ubiquinol-cytochrome C reductase UQCRX/QCR9-like family protein
novel_mir_138	MDP0000162134	Translation
novel_mir_138	MDP0000356642	Cleavage
novel_mir_138	MDP0000228495	Translation	AT4G15040.1		Subtilisin-like serine endopeptidase family protein
novel_mir_139	MDP0000186491	Cleavage	AT5G01960.1		RING/U-box superfamily protein
novel_mir_139	MDP0000239169	Cleavage	AT1G01940.1		Cyclophilin-like peptidyl-prolyl cis-trans isomerase family protein
novel_mir_139	MDP0000124296	Cleavage	AT1G60690.1		NAD(P)-linked oxidoreductase superfamily protein
novel_mir_139	MDP0000172441	Cleavage	AT1G10320.1		Zinc finger C-x8-C-x5-C-x3-H type family protein
novel_mir_139	MDP0000120180	Cleavage
novel_mir_139	MDP0000289750	Cleavage	AT4G20350.2		oxidoreductases
novel_mir_139	MDP0000243900	Cleavage	AT2G30700.1
novel_mir_139	MDP0000228053	Cleavage	AT1G68910.1	WIT2	WPP domain-interacting protein 2
novel_mir_139	MDP0000627614	Cleavage
novel_mir_139	MDP0000293251	Cleavage
novel_mir_139	MDP0000189261	Cleavage
novel_mir_139	MDP0000302822	Cleavage
novel_mir_139	MDP0000199269	Cleavage	AT1G23230.2
novel_mir_14	MDP0000281427	Cleavage	AT4G34980.1	SLP2	subtilisin-like serine protease 2
novel_mir_14	MDP0000456397	Cleavage	AT5G46210.1	ATCUL4,CUL4	cullin4
novel_mir_14	MDP0000712095	Translation	AT4G27490.1		3\'-5\'-exoribonuclease family protein
novel_mir_140	MDP0000580803	Cleavage	AT3G25545.1
novel_mir_140	MDP0000230149	Cleavage	AT3G42170.1		BED zinc finger ;hAT family dimerisation domain
novel_mir_140	MDP0000489997	Cleavage
novel_mir_140	MDP0000746382	Cleavage	AT5G57020.1	ATNMT1,NMT1	myristoyl-CoA:protein N-myristoyltransferase
novel_mir_141	MDP0000689386	Translation	AT3G61580.1		Fatty acid/sphingolipid desaturase
novel_mir_141	MDP0000224974	Translation	AT3G61580.1		Fatty acid/sphingolipid desaturase
novel_mir_143	MDP0000156439	Cleavage	AT3G52720.1	ACA1,ATACA1,CAH1	alpha carbonic anhydrase 1
novel_mir_144	MDP0000196387	Cleavage	AT3G56910.1	PSRP5	plastid-specific 50S ribosomal protein 5
novel_mir_144	MDP0000290148	Cleavage	AT1G54500.1		Rubredoxin-like superfamily protein
novel_mir_144	MDP0000837375	Cleavage	AT1G72860.1		Disease resistance protein (TIR-NBS-LRR class) family
novel_mir_144	MDP0000527034	Cleavage	AT4G16990.1	RLM3	disease resistance protein (TIR-NBS class), putative
novel_mir_144	MDP0000293981	Cleavage	AT4G29950.1		Ypt/Rab-GAP domain of gyp1p superfamily protein
novel_mir_144	MDP0000783444	Cleavage	AT4G34220.1		Leucine-rich repeat protein kinase family protein
novel_mir_144	MDP0000510081	Cleavage	AT2G20710.1		Tetratricopeptide repeat (TPR)-like superfamily protein
novel_mir_144	MDP0000601901	Cleavage	AT2G20710.1		Tetratricopeptide repeat (TPR)-like superfamily protein
novel_mir_144	MDP0000246697	Cleavage
novel_mir_144	MDP0000213165	Cleavage	AT5G42870.1	ATPAH2,PAH2	phosphatidic acid phosphohydrolase 2
novel_mir_144	MDP0000295305	Cleavage	AT1G08960.1	ATCAX11,CAX11	cation exchanger 11
novel_mir_144	MDP0000146675	Cleavage	AT1G69560.1	ATMYB105,LOF2,MYB105	myb domain protein 105
novel_mir_144	MDP0000136541	Cleavage	AT1G69560.1	ATMYB105,LOF2,MYB105	myb domain protein 105
novel_mir_144	MDP0000126130	Cleavage	AT2G15290.1	ATTIC21,CIA5,PIC1,TIC21	translocon at inner membrane of chloroplasts 21
novel_mir_144	MDP0000457940	Cleavage	AT3G10660.1	ATCPK2,CPK2	calmodulin-domain protein kinase cdpk isoform 2
novel_mir_144	MDP0000259357	Cleavage	AT5G18350.1		Disease resistance protein (TIR-NBS-LRR class) family
novel_mir_144	MDP0000295912	Cleavage	AT1G30450.1	ATCCC1,CCC1,HAP5	cation-chloride co-transporter 1
novel_mir_144	MDP0000287993	Cleavage	AT5G23120.1	HCF136	photosystem II stability/assembly factor, chloroplast (HCF136)
novel_mir_144	MDP0000133327	Cleavage	AT1G06240.1		Protein of unknown function DUF455
novel_mir_144	MDP0000631221	Cleavage	AT3G07620.1		Exostosin family protein
novel_mir_144	MDP0000187242	Cleavage	AT5G23120.1	HCF136	photosystem II stability/assembly factor, chloroplast (HCF136)
novel_mir_144	MDP0000243912	Cleavage	AT1G06240.1		Protein of unknown function DUF455
novel_mir_144	MDP0000123174	Cleavage	AT4G31400.1	CTF7	damaged DNA binding;DNA-directed DNA polymerases
novel_mir_144	MDP0000137678	Cleavage	AT4G31400.1	CTF7	damaged DNA binding;DNA-directed DNA polymerases
novel_mir_144	MDP0000419618	Cleavage	AT3G56910.1	PSRP5	plastid-specific 50S ribosomal protein 5
novel_mir_144	MDP0000193946	Cleavage	AT3G52990.1		Pyruvate kinase family protein
novel_mir_144	MDP0000272544	Cleavage	AT2G40190.1	LEW3	UDP-Glycosyltransferase superfamily protein
novel_mir_144	MDP0000272544	Cleavage	AT2G40190.1	LEW3	UDP-Glycosyltransferase superfamily protein
novel_mir_144	MDP0000758050	Cleavage	AT1G27200.1		Domain of unknown function (DUF23)
novel_mir_144	MDP0000214577	Cleavage	AT2G36840.1		ACT-like superfamily protein
novel_mir_144	MDP0000396817	Cleavage	AT2G39370.1
novel_mir_144	MDP0000209383	Cleavage	AT2G23820.2		Metal-dependent phosphohydrolase
novel_mir_144	MDP0000315270	Translation	AT3G12360.1	ITN1	Ankyrin repeat family protein
novel_mir_144	MDP0000202153	Cleavage	AT5G35980.1	YAK1	yeast YAK1-related gene 1
novel_mir_144	MDP0000195757	Cleavage	AT1G21650.3		Preprotein translocase SecA family protein
novel_mir_144	MDP0000348011	Cleavage
novel_mir_144	MDP0000241983	Cleavage	AT5G35980.2	YAK1	yeast YAK1-related gene 1
novel_mir_144	MDP0000211229	Cleavage	AT5G04130.1	GYRB2	DNA GYRASE B2
novel_mir_144	MDP0000329524	Cleavage	AT1G10950.1	AtTMN1,TMN1	transmembrane nine 1
novel_mir_144	MDP0000851893	Cleavage	AT5G46940.1		Plant invertase/pectin methylesterase inhibitor superfamily protein
novel_mir_144	MDP0000185414	Cleavage	AT3G14940.1	ATPPC3,PPC3	phosphoenolpyruvate carboxylase 3
novel_mir_144	MDP0000456459	Cleavage
novel_mir_144	MDP0000177219	Cleavage	AT1G50030.1	TOR	target of rapamycin
novel_mir_145	MDP0000742985	Cleavage	AT3G05060.1		NOP56-like pre RNA processing ribonucleoprotein
novel_mir_146	MDP0000611963	Cleavage	AT5G17680.1		disease resistance protein (TIR-NBS-LRR class), putative
novel_mir_146	MDP0000270559	Cleavage	AT5G17680.1		disease resistance protein (TIR-NBS-LRR class), putative
novel_mir_146	MDP0000614645	Translation	AT3G25655.1	IDL1	inflorescence deficient in abscission (IDA)-like 1
novel_mir_146	MDP0000912311	Cleavage	AT1G69550.1		disease resistance protein (TIR-NBS-LRR class)
novel_mir_146	MDP0000912311	Cleavage	AT1G69550.1		disease resistance protein (TIR-NBS-LRR class)
novel_mir_146	MDP0000330970	Cleavage	AT3G26670.1		Protein of unknown function (DUF803)
novel_mir_146	MDP0000158709	Cleavage	AT3G26670.1		Protein of unknown function (DUF803)
novel_mir_146	MDP0000541368	Cleavage	AT1G67430.1		Ribosomal protein L22p/L17e family protein
novel_mir_146	MDP0000258248	Cleavage	AT5G17680.1		disease resistance protein (TIR-NBS-LRR class), putative
novel_mir_146	MDP0000190683	Cleavage	AT1G13940.1		Plant protein of unknown function (DUF863)
novel_mir_146	MDP0000869084	Cleavage	AT1G13940.1		Plant protein of unknown function (DUF863)
novel_mir_146	MDP0000319733	Translation	AT5G40010.1	AATP1	AAA-ATPase 1
novel_mir_146	MDP0000311359	Translation	AT5G40010.1	AATP1	AAA-ATPase 1
novel_mir_146	MDP0000319073	Cleavage	AT1G75750.1	GASA1	GAST1 protein homolog 1
novel_mir_147	MDP0000171750	Cleavage	AT4G16570.1	ATPRMT7,PRMT7	protein arginine methyltransferase 7
novel_mir_147	MDP0000148432	Cleavage	AT3G25510.1		disease resistance protein (TIR-NBS-LRR class), putative
novel_mir_147	MDP0000188164	Cleavage	AT5G17680.1		disease resistance protein (TIR-NBS-LRR class), putative
novel_mir_147	MDP0000757727	Cleavage	AT4G35870.1		early-responsive to dehydration stress protein (ERD4)
novel_mir_147	MDP0000887687	Cleavage	AT4G35870.1		early-responsive to dehydration stress protein (ERD4)
novel_mir_147	MDP0000164307	Cleavage	AT4G35870.1		early-responsive to dehydration stress protein (ERD4)
novel_mir_147	MDP0000288817	Cleavage	AT4G14096.1		F-box/RNI-like superfamily protein
novel_mir_147	MDP0000271198	Cleavage
novel_mir_148	MDP0000299546	Translation	AT5G13530.1	KEG	protein kinases;ubiquitin-protein ligases
novel_mir_148	MDP0000665380	Translation	AT5G13530.1	KEG	protein kinases;ubiquitin-protein ligases
novel_mir_148	MDP0000249377	Translation	AT4G31040.1		CemA-like proton extrusion protein-related
novel_mir_148	MDP0000299155	Translation	AT4G31040.1		CemA-like proton extrusion protein-related
novel_mir_149	MDP0000319869	Cleavage	AT3G24715.1		Protein kinase superfamily protein with octicosapeptide/Phox/Bem1p domain
novel_mir_149	MDP0000416203	Cleavage	AT5G36110.1	CYP716A1	cytochrome P450, family 716, subfamily A, polypeptide 1
novel_mir_149	MDP0000264686	Cleavage	AT4G12410.1		SAUR-like auxin-responsive protein family
novel_mir_149	MDP0000154271	Translation	AT5G10840.1		Endomembrane protein 70 protein family
novel_mir_15	MDP0000154697	Cleavage	AT4G16515.1	RGF6
novel_mir_15	MDP0000155183	Cleavage	AT4G04910.1	NSF	AAA-type ATPase family protein
novel_mir_15	MDP0000342635	Cleavage	AT5G09920.1	ATRPB15.9,NRPB4,RPB15.9,RPB15.9.9	RNA polymerase II, Rpb4, core protein
novel_mir_150	MDP0000314244	Cleavage	AT3G49400.1		Transducin/WD40 repeat-like superfamily protein
novel_mir_150	MDP0000092978	Translation	AT5G65290.1		LMBR1-like membrane protein
novel_mir_151	MDP0000145512	Cleavage	AT3G52760.1		Integral membrane Yip1 family protein
novel_mir_151	MDP0000160444	Cleavage	AT2G45510.1	CYP704A2	cytochrome P450, family 704, subfamily A, polypeptide 2
novel_mir_151	MDP0000739917	Translation	AT5G16715.1	EMB2247	ATP binding;valine-tRNA ligases;aminoacyl-tRNA ligases;nucleotide binding;ATP binding;aminoacyl-tRNA ligases
novel_mir_152	MDP0000675585	Cleavage	AT3G14460.1		LRR and NB-ARC domains-containing disease resistance protein
novel_mir_152	MDP0000260265	Cleavage	AT3G14460.1		LRR and NB-ARC domains-containing disease resistance protein
novel_mir_152	MDP0000190531	Cleavage	AT3G14460.1		LRR and NB-ARC domains-containing disease resistance protein
novel_mir_152	MDP0000540010	Cleavage	AT3G14460.1		LRR and NB-ARC domains-containing disease resistance protein
novel_mir_152	MDP0000540010	Cleavage	AT3G14460.1		LRR and NB-ARC domains-containing disease resistance protein
novel_mir_153	MDP0000252806	Cleavage
novel_mir_153	MDP0000198228	Cleavage	AT3G14470.1		NB-ARC domain-containing disease resistance protein
novel_mir_153	MDP0000204916	Cleavage	AT3G14460.1		LRR and NB-ARC domains-containing disease resistance protein
novel_mir_153	MDP0000285888	Cleavage	AT3G08620.1		RNA-binding KH domain-containing protein
novel_mir_153	MDP0000091547	Cleavage	AT5G54670.1	ATK3,KATC	kinesin 3
novel_mir_153	MDP0000091544	Cleavage	AT5G54670.1	ATK3,KATC	kinesin 3
novel_mir_153	MDP0000170697	Cleavage	AT2G34930.1		disease resistance family protein / LRR family protein
novel_mir_153	MDP0000301965	Cleavage	AT4G08850.1		Leucine-rich repeat receptor-like protein kinase family protein
novel_mir_153	MDP0000568352	Cleavage	AT2G34930.1		disease resistance family protein / LRR family protein
novel_mir_153	MDP0000177068	Cleavage	AT1G45249.2	ABF2,AREB1,ATAREB1	abscisic acid responsive elements-binding factor 2
novel_mir_153	MDP0000296303	Cleavage	AT1G45249.1	ABF2,AREB1,ATAREB1	abscisic acid responsive elements-binding factor 2
novel_mir_153	MDP0000158933	Translation	AT3G14460.1		LRR and NB-ARC domains-containing disease resistance protein
novel_mir_153	MDP0000684170	Translation	AT2G32120.1	HSP70T-2	heat-shock protein 70T-2
novel_mir_153	MDP0000700245	Translation
novel_mir_154	MDP0000133622	Cleavage	AT1G72300.1		Leucine-rich receptor-like protein kinase family protein
novel_mir_154	MDP0000135639	Translation	AT4G24630.1		DHHC-type zinc finger family protein
novel_mir_154	MDP0000141940	Cleavage	AT5G05570.2		transducin family protein / WD-40 repeat family protein
novel_mir_155	MDP0000718778	Cleavage	AT4G39710.2	FKBP16-2	FK506-binding protein 16-2
novel_mir_155	MDP0000473309	Cleavage	AT5G55570.1
novel_mir_155	MDP0000123086	Cleavage	AT1G28060.1		Pre-mRNA-splicing factor 3
novel_mir_155	MDP0000322049	Cleavage	AT4G28070.2		AFG1-like ATPase family protein
novel_mir_155	MDP0000127630	Cleavage	AT5G05580.1	FAD8	fatty acid desaturase 8
novel_mir_155	MDP0000293182	Cleavage	AT5G05580.1	FAD8	fatty acid desaturase 8
novel_mir_155	MDP0000624989	Translation	AT5G52370.1
novel_mir_155	MDP0000304477	Cleavage	AT3G11170.1	FAD7,FADD	fatty acid desaturase 7
novel_mir_155	MDP0000165424	Cleavage	AT3G11170.1	FAD7,FADD	fatty acid desaturase 7
novel_mir_155	MDP0000233356	Cleavage	AT5G05580.1	FAD8	fatty acid desaturase 8
novel_mir_156	MDP0000200442	Translation	AT2G34930.1		disease resistance family protein / LRR family protein
novel_mir_156	MDP0000295749	Translation	AT3G06250.1	FRS7	FAR1-related sequence 7
novel_mir_156	MDP0000254218	Translation	AT3G06250.1	FRS7	FAR1-related sequence 7
novel_mir_156	MDP0000226647	Cleavage	AT1G42540.1	ATGLR3.3,GLR3.3	glutamate receptor 3.3
novel_mir_156	MDP0000451869	Cleavage	AT4G12010.1		Disease resistance protein (TIR-NBS-LRR class) family
novel_mir_157	MDP0000318720	Cleavage	AT1G13570.1		F-box/RNI-like superfamily protein
novel_mir_157	MDP0000693007	Translation
novel_mir_157	MDP0000129094	Cleavage	AT1G13570.1		F-box/RNI-like superfamily protein
novel_mir_157	MDP0000231435	Translation	AT1G71270.1	ATVPS52,POK,TTD8	Vps52 / Sac2 family
novel_mir_157	MDP0000527695	Translation	AT3G05580.1		Calcineurin-like metallo-phosphoesterase superfamily protein
novel_mir_157	MDP0000154024	Translation	AT2G03390.1		uvrB/uvrC motif-containing protein
novel_mir_157	MDP0000273290	Translation	AT1G69340.1		appr-1-p processing enzyme family protein
novel_mir_157	MDP0000284211	Translation	AT3G25660.1		Amidase family protein
novel_mir_157	MDP0000232324	Cleavage	AT5G19040.1	ATIPT5,IPT5	isopentenyltransferase 5
novel_mir_157	MDP0000232513	Translation	AT1G13570.1		F-box/RNI-like superfamily protein
novel_mir_157	MDP0000767832	Cleavage	AT1G17100.1		SOUL heme-binding family protein
novel_mir_157	MDP0000224509	Translation	AT4G25640.1	ATDTX35,DTX35,FFT	detoxifying efflux carrier 35
novel_mir_157	MDP0000666598	Cleavage	AT5G53280.1	PDV1	plastid division1
novel_mir_157	MDP0000283556	Cleavage	AT4G17616.1		Pentatricopeptide repeat (PPR) superfamily protein
novel_mir_158	MDP0000314393	Cleavage	AT4G38360.2	LAZ1	Protein of unknown function (DUF300)
novel_mir_158	MDP0000287086	Cleavage	AT1G20990.1		Cysteine/Histidine-rich C1 domain family protein
novel_mir_158	MDP0000270939	Cleavage	AT4G13630.1		Protein of unknown function, DUF593
novel_mir_158	MDP0000165285	Cleavage	AT2G02950.1	PKS1	phytochrome kinase substrate 1
novel_mir_158	MDP0000285768	Cleavage	AT1G26850.1		S-adenosyl-L-methionine-dependent methyltransferases superfamily protein
novel_mir_158	MDP0000179415	Cleavage	AT3G61860.1	ATRSP31,RSP31	RNA-binding (RRM/RBD/RNP motifs) family protein
novel_mir_158	MDP0000373966	Cleavage	AT3G48050.1		BAH domain ;TFIIS helical bundle-like domain
novel_mir_159	MDP0000619821	Cleavage	AT5G27230.1		Frigida-like protein
novel_mir_159	MDP0000261327	Cleavage	AT5G27220.1		Frigida-like protein
novel_mir_159	MDP0000177334	Cleavage
novel_mir_159	MDP0000581661	Cleavage	AT2G43090.1		Aconitase/3-isopropylmalate dehydratase protein
novel_mir_159	MDP0000773166	Cleavage	AT2G43090.1		Aconitase/3-isopropylmalate dehydratase protein
novel_mir_159	MDP0000225623	Cleavage	AT5G53130.1	ATCNGC1,CNGC1	cyclic nucleotide gated channel 1
novel_mir_16	MDP0000294209	Cleavage
novel_mir_16	MDP0000442276	Cleavage	AT3G14470.1		NB-ARC domain-containing disease resistance protein
novel_mir_16	MDP0000170193	Cleavage	AT3G14460.1		LRR and NB-ARC domains-containing disease resistance protein
novel_mir_16	MDP0000212932	Cleavage	AT3G14470.1		NB-ARC domain-containing disease resistance protein
novel_mir_16	MDP0000665186	Cleavage	AT3G14460.1		LRR and NB-ARC domains-containing disease resistance protein
novel_mir_16	MDP0000895328	Cleavage	AT3G14460.1		LRR and NB-ARC domains-containing disease resistance protein
novel_mir_16	MDP0000401390	Cleavage	AT3G14470.1		NB-ARC domain-containing disease resistance protein
novel_mir_16	MDP0000279270	Cleavage	AT3G14460.1		LRR and NB-ARC domains-containing disease resistance protein
novel_mir_16	MDP0000165669	Cleavage	AT3G14460.1		LRR and NB-ARC domains-containing disease resistance protein
novel_mir_16	MDP0000285649	Cleavage	AT3G14460.1		LRR and NB-ARC domains-containing disease resistance protein
novel_mir_16	MDP0000213893	Cleavage	AT5G24900.1	CYP714A2	cytochrome P450, family 714, subfamily A, polypeptide 2
novel_mir_16	MDP0000611653	Cleavage	AT3G10710.1	RHS12	root hair specific 12
novel_mir_16	MDP0000600336	Translation	AT4G32375.1		Pectin lyase-like superfamily protein
novel_mir_16	MDP0000299884	Cleavage	AT3G10710.1	RHS12	root hair specific 12
novel_mir_16	MDP0000244965	Cleavage	AT3G10710.1	RHS12	root hair specific 12
novel_mir_16	MDP0000916879	Cleavage	AT5G10720.1	AHK5,CKI2,HK5	histidine kinase 5
novel_mir_16	MDP0000285535	Cleavage	AT5G10720.1	AHK5,CKI2,HK5	histidine kinase 5
novel_mir_16	MDP0000157859	Translation	AT3G54790.1		ARM repeat superfamily protein
novel_mir_16	MDP0000322075	Cleavage	AT5G48060.1		C2 calcium/lipid-binding plant phosphoribosyltransferase family protein
novel_mir_16	MDP0000299040	Cleavage	AT2G18876.1		Afadin/alpha-actinin-binding protein
novel_mir_16	MDP0000317696	Translation
novel_mir_16	MDP0000318625	Cleavage	AT3G23430.1	ATPHO1,PHO1	phosphate 1
novel_mir_16	MDP0000493266	Cleavage	AT3G47570.1		Leucine-rich repeat protein kinase family protein
novel_mir_16	MDP0000195055	Cleavage	AT2G20330.1		Transducin/WD40 repeat-like superfamily protein
novel_mir_16	MDP0000204688	Translation	AT3G44610.1		Protein kinase superfamily protein
novel_mir_16	MDP0000702098	Cleavage	AT2G20330.1		Transducin/WD40 repeat-like superfamily protein
novel_mir_16	MDP0000274402	Cleavage	AT2G28230.1		TATA-binding related factor (TRF) of subunit 20 of Mediator complex
novel_mir_160	MDP0000230305	Cleavage	AT5G64050.1	ATERS,ERS,OVA3	glutamate tRNA synthetase
novel_mir_160	MDP0000275792	Cleavage	AT5G64050.1	ATERS,ERS,OVA3	glutamate tRNA synthetase
novel_mir_160	MDP0000130755	Cleavage	AT1G35710.1		Protein kinase family protein with leucine-rich repeat domain
novel_mir_160	MDP0000182520	Cleavage	AT1G15780.1
novel_mir_160	MDP0000666968	Translation	AT2G41620.1		Nucleoporin interacting component (Nup93/Nic96-like) family protein
novel_mir_160	MDP0000167101	Cleavage	AT1G21250.1	PRO25,WAK1	cell wall-associated kinase
novel_mir_160	MDP0000217486	Cleavage	AT1G21210.1	WAK4	wall associated kinase 4
novel_mir_160	MDP0000288160	Cleavage	AT5G53130.1	ATCNGC1,CNGC1	cyclic nucleotide gated channel 1
novel_mir_160	MDP0000267657	Translation	AT3G20060.1	UBC19	ubiquitin-conjugating enzyme19
novel_mir_161	MDP0000230975	Translation	AT4G22740.1		glycine-rich protein
novel_mir_162	MDP0000533306	Cleavage	AT3G22690.2
novel_mir_162	MDP0000306656	Cleavage	AT2G31320.1	ATPARP2,PARP2	poly(ADP-ribose) polymerase 2
novel_mir_162	MDP0000309469	Cleavage	AT1G06620.1		2-oxoglutarate (2OG) and Fe(II)-dependent oxygenase superfamily protein
novel_mir_162	MDP0000145760	Translation	AT2G31320.1	ATPARP2,PARP2	poly(ADP-ribose) polymerase 2
novel_mir_163	MDP0000177334	Cleavage
novel_mir_163	MDP0000140864	Translation	AT5G46760.1		Basic helix-loop-helix (bHLH) DNA-binding family protein
novel_mir_163	MDP0000129396	Translation	AT3G17850.1		Protein kinase superfamily protein
novel_mir_163	MDP0000265191	Translation
novel_mir_163	MDP0000260015	Translation
novel_mir_163	MDP0000946278	Translation	AT5G36930.2		Disease resistance protein (TIR-NBS-LRR class) family
novel_mir_163	MDP0000601632	Translation	AT5G36930.2		Disease resistance protein (TIR-NBS-LRR class) family
novel_mir_163	MDP0000220299	Cleavage	AT3G03910.1	GDH3	glutamate dehydrogenase 3
novel_mir_163	MDP0000318526	Cleavage
novel_mir_163	MDP0000138626	Translation	AT5G57670.2		Protein kinase superfamily protein
novel_mir_165	MDP0000153012	Cleavage	AT4G32790.1		Exostosin family protein
novel_mir_165	MDP0000166922	Cleavage	AT4G37460.1	SRFR1	Tetratricopeptide repeat (TPR)-like superfamily protein
novel_mir_166	MDP0000234623	Cleavage
novel_mir_166	MDP0000247578	Cleavage
novel_mir_166	MDP0000488113	Cleavage	AT1G65070.2		DNA mismatch repair protein MutS, type 2
novel_mir_166	MDP0000127633	Translation	AT5G05560.1	EMB2771	E3 ubiquitin ligase, putative
novel_mir_166	MDP0000536534	Cleavage	AT3G27950.1		GDSL-like Lipase/Acylhydrolase superfamily protein
novel_mir_167	MDP0000170611	Cleavage	AT5G58840.1		Subtilase family protein
novel_mir_167	MDP0000280635	Cleavage	AT5G59190.1		subtilase family protein
novel_mir_167	MDP0000422078	Cleavage	AT4G16920.1		Disease resistance protein (TIR-NBS-LRR class) family
novel_mir_167	MDP0000157695	Cleavage	AT5G14940.1		Major facilitator superfamily protein
novel_mir_167	MDP0000690300	Cleavage	AT5G50120.1		Transducin/WD40 repeat-like superfamily protein
novel_mir_167	MDP0000626626	Cleavage	AT5G50120.1		Transducin/WD40 repeat-like superfamily protein
novel_mir_167	MDP0000295165	Cleavage	AT3G01350.1		Major facilitator superfamily protein
novel_mir_167	MDP0000181477	Cleavage	AT5G14940.1		Major facilitator superfamily protein
novel_mir_167	MDP0000293276	Cleavage	AT5G14940.1		Major facilitator superfamily protein
novel_mir_167	MDP0000532490	Cleavage	AT3G01350.1		Major facilitator superfamily protein
novel_mir_167	MDP0000304291	Cleavage	AT3G07130.1	ATPAP15,PAP15	purple acid phosphatase 15
novel_mir_167	MDP0000590596	Cleavage	AT4G18180.1		Pectin lyase-like superfamily protein
novel_mir_167	MDP0000260203	Cleavage	AT4G18180.1		Pectin lyase-like superfamily protein
novel_mir_168	MDP0000693007	Translation
novel_mir_168	MDP0000527695	Translation	AT3G05580.1		Calcineurin-like metallo-phosphoesterase superfamily protein
novel_mir_168	MDP0000231435	Translation	AT1G71270.1	ATVPS52,POK,TTD8	Vps52 / Sac2 family
novel_mir_168	MDP0000232324	Cleavage	AT5G19040.1	ATIPT5,IPT5	isopentenyltransferase 5
novel_mir_168	MDP0000243754	Cleavage	AT5G65205.1		NAD(P)-binding Rossmann-fold superfamily protein
novel_mir_168	MDP0000237834	Cleavage	AT4G37240.1
novel_mir_168	MDP0000318720	Translation	AT1G13570.1		F-box/RNI-like superfamily protein
novel_mir_168	MDP0000120904	Translation	AT2G22830.1	SQE2	squalene epoxidase 2
novel_mir_168	MDP0000189790	Translation	AT2G22830.1	SQE2	squalene epoxidase 2
novel_mir_169	MDP0000231257	Cleavage	AT2G22070.1		pentatricopeptide (PPR) repeat-containing protein
novel_mir_17	MDP0000162605	Translation	AT1G12420.1	ACR8	ACT domain repeat 8
novel_mir_170	MDP0000237036	Cleavage	AT1G22860.1		Vacuolar sorting protein 39
novel_mir_170	MDP0000245588	Translation	AT4G20890.1	TUB9	tubulin beta-9 chain
novel_mir_170	MDP0000200307	Cleavage	AT5G49690.1		UDP-Glycosyltransferase superfamily protein
novel_mir_170	MDP0000216501	Translation	AT5G12250.1	TUB6	beta-6 tubulin
novel_mir_170	MDP0000196404	Cleavage	AT5G49690.1		UDP-Glycosyltransferase superfamily protein
novel_mir_170	MDP0000320690	Cleavage	AT3G28860.1	ABCB19,ATABCB19,ATMDR1,ATMDR11,ATPGP19,MDR1,MDR11,PGP19	ATP binding cassette subfamily B19
novel_mir_170	MDP0000265271	Cleavage	AT3G28860.1	ABCB19,ATABCB19,ATMDR1,ATMDR11,ATPGP19,MDR1,MDR11,PGP19	ATP binding cassette subfamily B19
novel_mir_172	MDP0000124503	Translation	AT1G16670.1		Protein kinase superfamily protein
novel_mir_172	MDP0000653470	Translation	AT1G16670.1		Protein kinase superfamily protein
novel_mir_172	MDP0000199894	Translation	AT1G16670.1		Protein kinase superfamily protein
novel_mir_172	MDP0000496152	Translation	AT1G16670.1		Protein kinase superfamily protein
novel_mir_172	MDP0000773033	Cleavage	AT2G14260.1	PIP	proline iminopeptidase
novel_mir_172	MDP0000150438	Cleavage	AT2G17690.1	SDC	F-box family protein with a domain of unknown function (DUF295)
novel_mir_172	MDP0000152703	Cleavage	AT4G07990.1		Chaperone DnaJ-domain superfamily protein
novel_mir_172	MDP0000205199	Cleavage	AT5G06740.1		Concanavalin A-like lectin protein kinase family protein
novel_mir_172	MDP0000345688	Translation
novel_mir_173	MDP0000893157	Cleavage	AT1G63800.1	UBC5	ubiquitin-conjugating enzyme 5
novel_mir_173	MDP0000622594	Cleavage	AT3G22810.1		Plant protein of unknown function (DUF828) with plant pleckstrin homology-like region
novel_mir_173	MDP0000661381	Cleavage	AT4G32170.1	CYP96A2	cytochrome P450, family 96, subfamily A, polypeptide 2
novel_mir_173	MDP0000131481	Cleavage	AT4G30080.1	ARF16	auxin response factor 16
novel_mir_173	MDP0000221322	Cleavage	AT4G30080.1	ARF16	auxin response factor 16
novel_mir_173	MDP0000152780	Translation	AT3G15380.1		Plasma-membrane choline transporter family protein
novel_mir_173	MDP0000302859	Translation	AT3G15380.1		Plasma-membrane choline transporter family protein
novel_mir_174	MDP0000313472	Cleavage	AT5G53130.1	ATCNGC1,CNGC1	cyclic nucleotide gated channel 1
novel_mir_174	MDP0000313469	Cleavage	AT5G53130.1	ATCNGC1,CNGC1	cyclic nucleotide gated channel 1
novel_mir_174	MDP0000285894	Cleavage	AT5G53130.1	ATCNGC1,CNGC1	cyclic nucleotide gated channel 1
novel_mir_175	MDP0000517518	Translation	AT5G15870.1		glycosyl hydrolase family 81 protein
novel_mir_175	MDP0000206670	Translation	AT5G15870.1		glycosyl hydrolase family 81 protein
novel_mir_175	MDP0000222510	Cleavage	AT5G49220.1		Protein of unknown function (DUF789)
novel_mir_175	MDP0000240772	Translation	AT5G03260.1	LAC11	laccase 11
novel_mir_175	MDP0000659818	Cleavage	AT2G39200.1	ATMLO12,MLO12	Seven transmembrane MLO family protein
novel_mir_176	MDP0000144439	Cleavage
novel_mir_176	MDP0000357968	Cleavage
novel_mir_176	MDP0000885704	Cleavage	AT3G25820.1	ATTPS-CIN,TPS-CIN	terpene synthase-like sequence-1,8-cineole
novel_mir_176	MDP0000547166	Translation	AT5G55260.1	PPX-2,PPX2	protein phosphatase X 2
novel_mir_176	MDP0000777260	Cleavage	AT5G59530.1		2-oxoglutarate (2OG) and Fe(II)-dependent oxygenase superfamily protein
novel_mir_176	MDP0000224053	Translation	AT4G11800.1		Calcineurin-like metallo-phosphoesterase superfamily protein
novel_mir_177	MDP0000256624	Translation	AT1G19270.1	DA1	DA1
novel_mir_177	MDP0000612208	Cleavage	AT5G46330.1	FLS2	Leucine-rich receptor-like protein kinase family protein
novel_mir_178	MDP0000319279	Cleavage	AT4G11380.2		Adaptin family protein
novel_mir_178	MDP0000337886	Translation
novel_mir_178	MDP0000645434	Cleavage	AT2G22870.1	EMB2001	P-loop containing nucleoside triphosphate hydrolases superfamily protein
novel_mir_178	MDP0000823574	Translation	AT5G59830.1
novel_mir_178	MDP0000150227	Cleavage	AT5G63020.1		Disease resistance protein (CC-NBS-LRR class) family
novel_mir_178	MDP0000258985	Cleavage	AT5G63020.1		Disease resistance protein (CC-NBS-LRR class) family
novel_mir_179	MDP0000183390	Cleavage	AT2G34960.1	CAT5	cationic amino acid transporter 5
novel_mir_179	MDP0000280173	Cleavage	AT2G34960.1	CAT5	cationic amino acid transporter 5
novel_mir_179	MDP0000167063	Cleavage	AT1G12930.1		ARM repeat superfamily protein
novel_mir_179	MDP0000201200	Cleavage	AT3G14460.1		LRR and NB-ARC domains-containing disease resistance protein
novel_mir_179	MDP0000671190	Cleavage	AT3G14460.1		LRR and NB-ARC domains-containing disease resistance protein
novel_mir_179	MDP0000278738	Cleavage	AT5G23260.2	ABS,AGL32,TT16	K-box region and MADS-box transcription factor family protein
novel_mir_18	MDP0000328972	Translation
novel_mir_18	MDP0000328969	Translation
novel_mir_18	MDP0000222804	Cleavage	AT5G23310.1	FSD3	Fe superoxide dismutase 3
novel_mir_18	MDP0000700517	Translation
novel_mir_18	MDP0000487357	Cleavage	AT3G11810.1
novel_mir_18	MDP0000600286	Translation	AT4G22680.1	AtMYB85,MYB85	myb domain protein 85
novel_mir_18	MDP0000656987	Translation	AT4G08900.1		arginase
novel_mir_18	MDP0000891698	Translation	AT1G12430.2	ARK3,PAK	armadillo repeat kinesin 3
novel_mir_18	MDP0000520466	Translation	AT3G57660.1	NRPA1	nuclear RNA polymerase A1
novel_mir_18	MDP0000814711	Translation
novel_mir_18	MDP0000726936	Translation
novel_mir_180	MDP0000304742	Cleavage
novel_mir_180	MDP0000889787	Cleavage	AT2G40000.1	ATHSPRO2,HSPRO2	ortholog of sugar beet HS1 PRO-1 2
novel_mir_180	MDP0000293002	Cleavage	AT2G40000.1	ATHSPRO2,HSPRO2	ortholog of sugar beet HS1 PRO-1 2
novel_mir_181	MDP0000718066	Cleavage	AT5G08640.1	ATFLS1,FLS,FLS1	flavonol synthase 1
novel_mir_181	MDP0000681936	Cleavage	AT5G08640.1	ATFLS1,FLS,FLS1	flavonol synthase 1
novel_mir_181	MDP0000175650	Translation	AT1G24340.1	EMB2421,EMB260	FAD/NAD(P)-binding oxidoreductase family protein
novel_mir_181	MDP0000196196	Cleavage	AT4G15180.1	ATXR3,SDG2	SET domain protein 2
novel_mir_181	MDP0000252423	Cleavage	AT1G32130.1	ATIWS1,IWS1	Transcription elongation factor (TFIIS) family protein
novel_mir_181	MDP0000167795	Cleavage	AT1G45616.1	AtRLP6,RLP6	receptor like protein 6
novel_mir_181	MDP0000434867	Translation	AT5G60410.2	ATSIZ1,SIZ1	DNA-binding protein with MIZ/SP-RING zinc finger, PHD-finger and SAP domain
novel_mir_181	MDP0000300347	Translation	AT5G60410.1	ATSIZ1,SIZ1	DNA-binding protein with MIZ/SP-RING zinc finger, PHD-finger and SAP domain
novel_mir_181	MDP0000598367	Cleavage	AT5G65790.1	ATMYB68,MYB68	myb domain protein 68
novel_mir_181	MDP0000134496	Cleavage	AT2G15042.1		Leucine-rich repeat (LRR) family protein
novel_mir_181	MDP0000562504	Cleavage	AT3G14470.1		NB-ARC domain-containing disease resistance protein
novel_mir_181	MDP0000224347	Cleavage	AT1G47890.1	AtRLP7,RLP7	receptor like protein 7
novel_mir_181	MDP0000272549	Cleavage	AT1G45616.1	AtRLP6,RLP6	receptor like protein 6
novel_mir_183	MDP0000465381	Cleavage	AT5G62530.1	ALDH12A1,ATP5CDH,P5CDH	aldehyde dehydrogenase 12A1
novel_mir_183	MDP0000278750	Cleavage	AT1G74850.1	PTAC2	plastid transcriptionally active 2
novel_mir_184	MDP0000128223	Translation	AT5G22330.1	ATTIP49A,RIN1	P-loop containing nucleoside triphosphate hydrolases superfamily protein
novel_mir_184	MDP0000319498	Cleavage
novel_mir_185	MDP0000405349	Translation	AT5G66140.1	PAD2	proteasome alpha subunit D2
novel_mir_186	MDP0000208635	Translation	AT1G78140.1		S-adenosyl-L-methionine-dependent methyltransferases superfamily protein
novel_mir_186	MDP0000237740	Translation	AT5G56860.1	GATA21,GNC	GATA type zinc finger transcription factor family protein
novel_mir_186	MDP0000191216	Cleavage	AT1G49880.1		Erv1/Alr family protein
novel_mir_186	MDP0000160507	Cleavage	AT1G49880.1		Erv1/Alr family protein
novel_mir_186	MDP0000296003	Cleavage	AT4G01810.1		Sec23/Sec24 protein transport family protein
novel_mir_187	MDP0000251560	Cleavage	AT1G49030.1		PLAC8 family protein
novel_mir_187	MDP0000240953	Cleavage
novel_mir_188	MDP0000263020	Cleavage	AT3G54710.1	ATCDT1B,CDT1,CDT1B	homolog of yeast CDT1 B homolog of yeast CDT1 B
novel_mir_188	MDP0000255954	Cleavage	AT3G59530.1	LAP3	Calcium-dependent phosphotriesterase superfamily protein
novel_mir_188	MDP0000809337	Cleavage	AT5G48150.1	PAT1	GRAS family transcription factor
novel_mir_188	MDP0000205622	Cleavage	AT5G48150.1	PAT1	GRAS family transcription factor
novel_mir_188	MDP0000321018	Cleavage	AT5G48150.1	PAT1	GRAS family transcription factor
novel_mir_188	MDP0000234766	Cleavage	AT2G04030.1	AtHsp90.5,CR88,EMB1956,Hsp88.1,HSP90.5	Chaperone protein htpG family protein
novel_mir_188	MDP0000215328	Cleavage	AT2G04030.1	AtHsp90.5,CR88,EMB1956,Hsp88.1,HSP90.5	Chaperone protein htpG family protein
novel_mir_188	MDP0000214827	Cleavage	AT4G35335.1		Nucleotide-sugar transporter family protein
novel_mir_188	MDP0000284481	Translation	AT3G54710.1	ATCDT1B,CDT1,CDT1B	homolog of yeast CDT1 B homolog of yeast CDT1 B
novel_mir_188	MDP0000134427	Cleavage	AT1G14360.1	ATUTR3,UTR3	UDP-galactose transporter 3
novel_mir_188	MDP0000296995	Cleavage	AT4G35335.1		Nucleotide-sugar transporter family protein
novel_mir_188	MDP0000320783	Translation	AT2G31270.1	ATCDT1A,CDT1,CDT1A	homolog of yeast CDT1 A
novel_mir_188	MDP0000312049	Cleavage	AT4G27220.1		NB-ARC domain-containing disease resistance protein
novel_mir_188	MDP0000211967	Cleavage	AT4G27220.1		NB-ARC domain-containing disease resistance protein
novel_mir_188	MDP0000163144	Cleavage	AT4G27190.1		NB-ARC domain-containing disease resistance protein
novel_mir_188	MDP0000193872	Cleavage	AT4G27190.1		NB-ARC domain-containing disease resistance protein
novel_mir_189	MDP0000201859	Cleavage
novel_mir_189	MDP0000251909	Cleavage	AT5G36930.1		Disease resistance protein (TIR-NBS-LRR class) family
novel_mir_189	MDP0000297052	Cleavage	AT5G36930.2		Disease resistance protein (TIR-NBS-LRR class) family
novel_mir_189	MDP0000604171	Cleavage
novel_mir_189	MDP0000542350	Cleavage	AT3G24050.1	GATA1	GATA transcription factor 1
novel_mir_189	MDP0000229527	Cleavage	AT5G13000.1	ATGSL12,gsl12	glucan synthase-like 12
novel_mir_189	MDP0000566760	Cleavage	AT3G24050.1	GATA1	GATA transcription factor 1
novel_mir_189	MDP0000641681	Translation	AT3G56970.1	BHLH038,ORG2	basic helix-loop-helix (bHLH) DNA-binding superfamily protein
novel_mir_189	MDP0000310526	Cleavage	AT1G48090.1		calcium-dependent lipid-binding family protein
novel_mir_189	MDP0000155548	Translation	AT3G13990.2		Kinase-related protein of unknown function (DUF1296)
novel_mir_189	MDP0000119104	Translation	AT4G08310.1
novel_mir_189	MDP0000174030	Translation	AT4G08310.1
novel_mir_189	MDP0000942545	Cleavage
novel_mir_19	MDP0000218426	Cleavage	AT4G27290.1		S-locus lectin protein kinase family protein
novel_mir_19	MDP0000132456	Translation	AT5G42650.1	AOS,CYP74A,DDE2	allene oxide synthase
novel_mir_19	MDP0000321050	Cleavage	AT5G65840.1		Thioredoxin superfamily protein
novel_mir_19	MDP0000866611	Cleavage	AT5G51790.1		basic helix-loop-helix (bHLH) DNA-binding superfamily protein
novel_mir_19	MDP0000182063	Cleavage	AT4G21770.1		Pseudouridine synthase family protein
novel_mir_190	MDP0000232324	Cleavage	AT5G19040.1	ATIPT5,IPT5	isopentenyltransferase 5
novel_mir_190	MDP0000693007	Translation
novel_mir_190	MDP0000287866	Cleavage
novel_mir_190	MDP0000240101	Cleavage
novel_mir_191	MDP0000229067	Cleavage
novel_mir_191	MDP0000299915	Translation	AT2G04160.1	AIR3	Subtilisin-like serine endopeptidase family protein
novel_mir_191	MDP0000279292	Translation	AT2G04160.1	AIR3	Subtilisin-like serine endopeptidase family protein
novel_mir_191	MDP0000164977	Translation	AT2G04160.1	AIR3	Subtilisin-like serine endopeptidase family protein
novel_mir_191	MDP0000222098	Cleavage	AT3G21650.1		Protein phosphatase 2A regulatory B subunit family protein
novel_mir_192	MDP0000715244	Cleavage	AT5G66820.1
novel_mir_192	MDP0000201211	Cleavage	AT5G66820.1
novel_mir_192	MDP0000232324	Translation	AT5G19040.1	ATIPT5,IPT5	isopentenyltransferase 5
novel_mir_192	MDP0000693007	Translation
novel_mir_192	MDP0000127334	Cleavage	AT1G50030.1	TOR	target of rapamycin
novel_mir_192	MDP0000258439	Cleavage	AT1G50030.1	TOR	target of rapamycin
novel_mir_192	MDP0000177219	Cleavage	AT1G50030.1	TOR	target of rapamycin
novel_mir_192	MDP0000210260	Cleavage	AT4G10270.1		Wound-responsive family protein
novel_mir_192	MDP0000171638	Cleavage	AT4G10270.1		Wound-responsive family protein
novel_mir_193	MDP0000299980	Cleavage	AT5G20230.1	ATBCB,BCB,SAG14	blue-copper-binding protein
novel_mir_193	MDP0000269284	Cleavage	AT5G20230.1	ATBCB,BCB,SAG14	blue-copper-binding protein
novel_mir_193	MDP0000306900	Translation	AT2G26100.1		Galactosyltransferase family protein
novel_mir_193	MDP0000189737	Translation	AT2G27790.1		RNA-binding (RRM/RBD/RNP motifs) family protein
novel_mir_193	MDP0000154972	Translation	AT2G33490.1		hydroxyproline-rich glycoprotein family protein
novel_mir_194	MDP0000641033	Cleavage
novel_mir_194	MDP0000942854	Cleavage
novel_mir_194	MDP0000307571	Cleavage	AT2G13100.2		Major facilitator superfamily protein
novel_mir_194	MDP0000217341	Translation	AT4G03480.1		Ankyrin repeat family protein
novel_mir_194	MDP0000140237	Cleavage	AT4G23460.1		Adaptin family protein
novel_mir_194	MDP0000319279	Cleavage	AT4G11380.2		Adaptin family protein
novel_mir_195	MDP0000180536	Cleavage	AT3G24330.1		O-Glycosyl hydrolases family 17 protein
novel_mir_195	MDP0000141227	Cleavage
novel_mir_195	MDP0000208233	Cleavage	AT1G48910.1	YUC10	Flavin-containing monooxygenase family protein
novel_mir_195	MDP0000805895	Translation	AT4G22030.1		F-box family protein with a domain of unknown function (DUF295)
novel_mir_197	MDP0000231623	Cleavage	AT4G27040.1	VPS22	EAP30/Vps36 family protein
novel_mir_197	MDP0000302003	Cleavage	AT4G27040.1	VPS22	EAP30/Vps36 family protein
novel_mir_197	MDP0000248951	Cleavage	AT1G73050.1		Glucose-methanol-choline (GMC) oxidoreductase family protein
novel_mir_197	MDP0000119512	Cleavage	AT4G38350.1		Patched family protein
novel_mir_197	MDP0000162938	Cleavage	AT4G38350.1		Patched family protein
novel_mir_197	MDP0000313086	Translation	AT3G57520.1	AtSIP2,SIP2	seed imbibition 2
novel_mir_197	MDP0000129144	Translation	AT3G57520.1	AtSIP2,SIP2	seed imbibition 2
novel_mir_197	MDP0000233072	Cleavage	AT5G47020.1
novel_mir_197	MDP0000215831	Cleavage	AT4G11110.1	SPA2	SPA1-related 2
novel_mir_197	MDP0000256899	Cleavage	AT5G17250.1		Alkaline-phosphatase-like family protein
novel_mir_197	MDP0000304854	Translation	AT2G32400.1	ATGLR3.7,GLR3.7,GLR5	glutamate receptor 5
novel_mir_197	MDP0000308321	Translation	AT2G32400.1	ATGLR3.7,GLR3.7,GLR5	glutamate receptor 5
novel_mir_197	MDP0000774288	Translation	AT5G09810.1	ACT7	actin 7
novel_mir_198	MDP0000312088	Cleavage	AT5G06970.1		Protein of unknown function (DUF810)
novel_mir_198	MDP0000124819	Cleavage	AT5G53130.1	ATCNGC1,CNGC1	cyclic nucleotide gated channel 1
novel_mir_198	MDP0000132922	Cleavage	AT5G04320.2		Shugoshin C terminus
novel_mir_198	MDP0000228138	Cleavage	AT5G53130.1	ATCNGC1,CNGC1	cyclic nucleotide gated channel 1
novel_mir_198	MDP0000193325	Cleavage	AT5G53130.1	ATCNGC1,CNGC1	cyclic nucleotide gated channel 1
novel_mir_198	MDP0000628479	Cleavage	AT2G40200.1		basic helix-loop-helix (bHLH) DNA-binding superfamily protein
novel_mir_198	MDP0000526864	Cleavage	AT2G20570.1	ATGLK1,GLK1,GPRI1	GBF\'s pro-rich region-interacting factor 1
novel_mir_198	MDP0000225623	Cleavage	AT5G53130.1	ATCNGC1,CNGC1	cyclic nucleotide gated channel 1
novel_mir_198	MDP0000225179	Cleavage	AT5G44190.1	ATGLK2,GLK2,GPRI2	GOLDEN2-like 2
novel_mir_199	MDP0000286619	Cleavage	AT1G62680.1		Pentatricopeptide repeat (PPR) superfamily protein
novel_mir_2	MDP0000294209	Cleavage
novel_mir_2	MDP0000285649	Cleavage	AT3G14460.1		LRR and NB-ARC domains-containing disease resistance protein
novel_mir_2	MDP0000600336	Translation	AT4G32375.1		Pectin lyase-like superfamily protein
novel_mir_2	MDP0000442276	Cleavage	AT3G14470.1		NB-ARC domain-containing disease resistance protein
novel_mir_2	MDP0000170193	Cleavage	AT3G14460.1		LRR and NB-ARC domains-containing disease resistance protein
novel_mir_2	MDP0000212932	Cleavage	AT3G14470.1		NB-ARC domain-containing disease resistance protein
novel_mir_2	MDP0000665186	Cleavage	AT3G14460.1		LRR and NB-ARC domains-containing disease resistance protein
novel_mir_2	MDP0000895328	Cleavage	AT3G14460.1		LRR and NB-ARC domains-containing disease resistance protein
novel_mir_2	MDP0000401390	Cleavage	AT3G14470.1		NB-ARC domain-containing disease resistance protein
novel_mir_2	MDP0000279270	Cleavage	AT3G14460.1		LRR and NB-ARC domains-containing disease resistance protein
novel_mir_2	MDP0000165669	Cleavage	AT3G14460.1		LRR and NB-ARC domains-containing disease resistance protein
novel_mir_2	MDP0000213893	Cleavage	AT5G24900.1	CYP714A2	cytochrome P450, family 714, subfamily A, polypeptide 2
novel_mir_2	MDP0000611653	Cleavage	AT3G10710.1	RHS12	root hair specific 12
novel_mir_2	MDP0000299884	Cleavage	AT3G10710.1	RHS12	root hair specific 12
novel_mir_2	MDP0000244965	Cleavage	AT3G10710.1	RHS12	root hair specific 12
novel_mir_2	MDP0000916879	Cleavage	AT5G10720.1	AHK5,CKI2,HK5	histidine kinase 5
novel_mir_2	MDP0000285535	Cleavage	AT5G10720.1	AHK5,CKI2,HK5	histidine kinase 5
novel_mir_2	MDP0000322075	Cleavage	AT5G48060.1		C2 calcium/lipid-binding plant phosphoribosyltransferase family protein
novel_mir_2	MDP0000299040	Cleavage	AT2G18876.1		Afadin/alpha-actinin-binding protein
novel_mir_2	MDP0000317696	Translation
novel_mir_2	MDP0000318625	Cleavage	AT3G23430.1	ATPHO1,PHO1	phosphate 1
novel_mir_2	MDP0000157859	Translation	AT3G54790.1		ARM repeat superfamily protein
novel_mir_2	MDP0000493266	Cleavage	AT3G47570.1		Leucine-rich repeat protein kinase family protein
novel_mir_2	MDP0000195055	Cleavage	AT2G20330.1		Transducin/WD40 repeat-like superfamily protein
novel_mir_2	MDP0000204688	Translation	AT3G44610.1		Protein kinase superfamily protein
novel_mir_2	MDP0000702098	Cleavage	AT2G20330.1		Transducin/WD40 repeat-like superfamily protein
novel_mir_20	MDP0000208161	Cleavage	AT1G68560.1	ATXYL1,TRG1,XYL1	alpha-xylosidase 1
novel_mir_20	MDP0000189513	Translation	AT4G04920.2	SFR6	sensitive to freezing 6
novel_mir_20	MDP0000527695	Cleavage	AT3G05580.1		Calcineurin-like metallo-phosphoesterase superfamily protein
novel_mir_20	MDP0000320656	Translation	AT5G64220.1		Calmodulin-binding transcription activator protein with CG-1 and Ankyrin domains
novel_mir_20	MDP0000265800	Translation	AT2G22300.1	CAMTA3,SR1	signal responsive 1
novel_mir_20	MDP0000168579	Cleavage	AT2G02030.1		F-box family protein
novel_mir_20	MDP0000236679	Cleavage	AT2G02030.1		F-box family protein
novel_mir_20	MDP0000295677	Cleavage	AT4G12560.1	CPR30	F-box and associated interaction domains-containing protein
novel_mir_20	MDP0000153224	Cleavage	AT4G10320.1		tRNA synthetase class I (I, L, M and V) family protein
novel_mir_20	MDP0000232981	Translation	AT1G58230.1		binding
novel_mir_200	MDP0000355867	Cleavage
novel_mir_200	MDP0000262805	Cleavage	AT5G53150.1		DNAJ heat shock N-terminal domain-containing protein
novel_mir_202	MDP0000123771	Cleavage	AT2G36390.1	BE3,SBE2.1	starch branching enzyme 2.1
novel_mir_203	MDP0000415728	Cleavage	AT2G32900.1	ATZW10	centromere/kinetochore protein, putative (ZW10)
novel_mir_203	MDP0000226841	Cleavage	AT3G18190.1		TCP-1/cpn60 chaperonin family protein
novel_mir_203	MDP0000229070	Cleavage	AT1G31930.1	XLG3	extra-large GTP-binding protein 3
novel_mir_203	MDP0000149850	Cleavage	AT3G18190.1		TCP-1/cpn60 chaperonin family protein
novel_mir_203	MDP0000168516	Cleavage	AT1G71740.1
novel_mir_203	MDP0000812692	Cleavage	AT1G71740.1
novel_mir_203	MDP0000166523	Cleavage	AT1G71740.1
novel_mir_203	MDP0000132529	Cleavage	AT4G35240.1		Protein of unknown function (DUF630 and DUF632)
novel_mir_203	MDP0000198933	Cleavage
novel_mir_203	MDP0000434383	Cleavage	AT3G10260.3		Reticulon family protein
novel_mir_203	MDP0000266908	Cleavage	AT1G33060.2	ANAC014,NAC014	NAC 014
novel_mir_203	MDP0000658409	Cleavage	AT1G33060.2	ANAC014,NAC014	NAC 014
novel_mir_203	MDP0000224266	Cleavage	AT2G24990.1		Serine/threonine-protein kinase Rio1
novel_mir_203	MDP0000273601	Cleavage	AT5G12040.1		Nitrilase/cyanide hydratase and apolipoprotein N-acyltransferase family protein
novel_mir_203	MDP0000310615	Cleavage	AT2G34210.1		Transcription elongation factor Spt5
novel_mir_203	MDP0000274035	Cleavage	AT3G29310.1		calmodulin-binding protein-related
novel_mir_203	MDP0000135482	Cleavage	AT3G29310.1		calmodulin-binding protein-related
novel_mir_203	MDP0000165341	Cleavage	AT4G08350.1	GTA02,GTA2	global transcription factor group A2
novel_mir_203	MDP0000319132	Cleavage	AT5G04560.2	DME	HhH-GPD base excision DNA repair family protein
novel_mir_203	MDP0000317352	Cleavage	AT4G10250.1	ATHSP22.0	HSP20-like chaperones superfamily protein
novel_mir_203	MDP0000124973	Cleavage	AT4G10250.1	ATHSP22.0	HSP20-like chaperones superfamily protein
novel_mir_203	MDP0000656080	Cleavage	AT4G10250.1	ATHSP22.0	HSP20-like chaperones superfamily protein
novel_mir_203	MDP0000152947	Cleavage
novel_mir_203	MDP0000140826	Cleavage	AT3G57060.2		binding
novel_mir_203	MDP0000136302	Cleavage	AT3G18670.1		Ankyrin repeat family protein
novel_mir_203	MDP0000617396	Translation	AT5G16880.1		Target of Myb protein 1
novel_mir_203	MDP0000223575	Cleavage	AT2G41890.1		curculin-like (mannose-binding) lectin family protein / PAN domain-containing protein
novel_mir_203	MDP0000241032	Cleavage	AT3G15690.2		Single hybrid motif superfamily protein
novel_mir_203	MDP0000120643	Cleavage	AT4G34220.1		Leucine-rich repeat protein kinase family protein
novel_mir_203	MDP0000264666	Cleavage	AT1G55020.1	ATLOX1,LOX1	lipoxygenase 1
novel_mir_203	MDP0000067021	Cleavage	AT3G43210.1	ATNACK2,NACK2,TES	ATP binding microtubule motor family protein
novel_mir_203	MDP0000435530	Cleavage	AT4G16630.1		DEA(D/H)-box RNA helicase family protein
novel_mir_203	MDP0000615948	Cleavage	AT2G46680.1	ATHB-7,ATHB7,HB-7	homeobox 7
novel_mir_204	MDP0000770211	Cleavage	AT1G44960.1		SNARE associated Golgi protein family
novel_mir_204	MDP0000279170	Translation	AT1G28320.1	DEG15	protease-related
novel_mir_204	MDP0000155972	Cleavage	AT5G63060.1		Sec14p-like phosphatidylinositol transfer family protein
novel_mir_204	MDP0000310842	Cleavage	AT1G15170.1		MATE efflux family protein
novel_mir_205	MDP0000320870	Cleavage	AT1G17220.1	FUG1	Translation initiation factor 2, small GTP-binding protein
novel_mir_205	MDP0000255806	Translation	AT5G50920.1	ATHSP93-V,CLPC,CLPC1,DCA1,HSP93-V	CLPC homologue 1
novel_mir_205	MDP0000141940	Cleavage	AT5G05570.2		transducin family protein / WD-40 repeat family protein
novel_mir_205	MDP0000183428	Translation	AT4G22310.1		Uncharacterised protein family (UPF0041)
novel_mir_205	MDP0000291103	Translation	AT4G22310.1		Uncharacterised protein family (UPF0041)
novel_mir_206	MDP0000866638	Cleavage	AT2G42005.1		Transmembrane amino acid transporter family protein
novel_mir_206	MDP0000469627	Cleavage	AT2G42005.1		Transmembrane amino acid transporter family protein
novel_mir_206	MDP0000310183	Translation	AT5G66900.1		Disease resistance protein (CC-NBS-LRR class) family
novel_mir_206	MDP0000944576	Translation	AT5G35700.1	FIM2	fimbrin-like protein 2
novel_mir_206	MDP0000257330	Translation	AT4G26700.1	ATFIM1,FIM1	fimbrin 1
novel_mir_206	MDP0000900893	Cleavage	AT5G26610.1		D111/G-patch domain-containing protein
novel_mir_206	MDP0000118825	Cleavage	AT4G27880.1		Protein with RING/U-box and TRAF-like domains
novel_mir_206	MDP0000128619	Cleavage	AT4G22550.1		Phosphatidic acid phosphatase (PAP2) family protein
novel_mir_206	MDP0000248808	Cleavage	AT1G17840.1	ABCG11,ATWBC11,COF1,DSO,WBC11	white-brown complex homolog protein 11
novel_mir_206	MDP0000216426	Cleavage	AT5G66850.1	MAPKKK5	mitogen-activated protein kinase kinase kinase 5
novel_mir_206	MDP0000315119	Translation	AT1G11300.1		protein serine/threonine kinases;protein kinases;ATP binding;sugar binding;kinases;carbohydrate binding
novel_mir_206	MDP0000196718	Translation	AT1G16670.1		Protein kinase superfamily protein
novel_mir_206	MDP0000172558	Translation
novel_mir_206	MDP0000280862	Translation	AT2G35760.1		Uncharacterised protein family (UPF0497)
novel_mir_206	MDP0000150749	Cleavage	AT2G16405.1		Transducin/WD40 repeat-like superfamily protein
novel_mir_207	MDP0000191557	Cleavage	AT2G28150.1		Domain of unknown function (DUF966)
novel_mir_207	MDP0000173611	Translation	AT1G65730.1	YSL7	YELLOW STRIPE like 7
novel_mir_207	MDP0000815065	Cleavage	AT2G46790.1	APRR9,PRR9,TL1	pseudo-response regulator 9
novel_mir_207	MDP0000248765	Cleavage	AT5G24470.1	APRR5,PRR5	pseudo-response regulator 5
novel_mir_207	MDP0000286141	Cleavage	AT3G30180.1	BR6OX2,CYP85A2	brassinosteroid-6-oxidase 2
novel_mir_207	MDP0000151462	Cleavage	AT1G11720.2	ATSS3,SS3	starch synthase 3
novel_mir_207	MDP0000191201	Cleavage	AT1G11720.2	ATSS3,SS3	starch synthase 3
novel_mir_207	MDP0000151292	Cleavage	AT1G07670.1	ATECA4,ECA4	endomembrane-type CA-ATPase 4
novel_mir_207	MDP0000770037	Cleavage	AT1G09620.1		ATP binding;leucine-tRNA ligases;aminoacyl-tRNA ligases;nucleotide binding;ATP binding;aminoacyl-tRNA ligases
novel_mir_207	MDP0000856348	Cleavage	AT1G09620.1		ATP binding;leucine-tRNA ligases;aminoacyl-tRNA ligases;nucleotide binding;ATP binding;aminoacyl-tRNA ligases
novel_mir_207	MDP0000293482	Cleavage	AT5G11330.1		FAD/NAD(P)-binding oxidoreductase family protein
novel_mir_207	MDP0000315947	Translation	AT2G24430.1	ANAC038,ANAC039,NAC038	NAC domain containing protein 38
novel_mir_208	MDP0000252462	Cleavage
novel_mir_208	MDP0000166138	Cleavage	AT1G17745.1	PGDH	D-3-phosphoglycerate dehydrogenase
novel_mir_208	MDP0000309160	Cleavage	AT1G17745.1	PGDH	D-3-phosphoglycerate dehydrogenase
novel_mir_209	MDP0000521510	Cleavage	AT5G55180.2		O-Glycosyl hydrolases family 17 protein
novel_mir_209	MDP0000320870	Cleavage	AT1G17220.1	FUG1	Translation initiation factor 2, small GTP-binding protein
novel_mir_21	MDP0000195096	Cleavage	AT3G17060.1		Pectin lyase-like superfamily protein
novel_mir_21	MDP0000180064	Cleavage	AT1G06820.1	CCR2,CRTISO	carotenoid isomerase
novel_mir_21	MDP0000232291	Cleavage	AT1G69560.1	ATMYB105,LOF2,MYB105	myb domain protein 105
novel_mir_21	MDP0000181178	Cleavage	AT1G69560.1	ATMYB105,LOF2,MYB105	myb domain protein 105
novel_mir_21	MDP0000857958	Translation	AT3G17060.1		Pectin lyase-like superfamily protein
novel_mir_21	MDP0000481805	Translation	AT5G51750.1	ATSBT1.3,SBT1.3	subtilase 1.3
novel_mir_21	MDP0000263831	Cleavage	AT1G50180.1		NB-ARC domain-containing disease resistance protein
novel_mir_21	MDP0000289594	Cleavage	AT1G58410.1		Disease resistance protein (CC-NBS-LRR class) family
novel_mir_210	MDP0000624197	Translation	AT5G47030.1		ATPase, F1 complex, delta/epsilon subunit
novel_mir_210	MDP0000785964	Translation	AT5G47030.1		ATPase, F1 complex, delta/epsilon subunit
novel_mir_210	MDP0000241462	Translation	AT3G14470.1		NB-ARC domain-containing disease resistance protein
novel_mir_211	MDP0000170697	Cleavage	AT2G34930.1		disease resistance family protein / LRR family protein
novel_mir_211	MDP0000207129	Cleavage	AT2G34930.1		disease resistance family protein / LRR family protein
novel_mir_211	MDP0000138583	Cleavage	AT2G34930.1		disease resistance family protein / LRR family protein
novel_mir_211	MDP0000418316	Cleavage	AT2G34930.1		disease resistance family protein / LRR family protein
novel_mir_211	MDP0000312546	Cleavage	AT3G25690.1	CHUP1	Hydroxyproline-rich glycoprotein family protein
novel_mir_211	MDP0000154905	Cleavage	AT2G34930.1		disease resistance family protein / LRR family protein
novel_mir_211	MDP0000210816	Cleavage	AT2G34930.1		disease resistance family protein / LRR family protein
novel_mir_211	MDP0000173922	Cleavage	AT2G34930.1		disease resistance family protein / LRR family protein
novel_mir_211	MDP0000553826	Cleavage	AT2G34930.1		disease resistance family protein / LRR family protein
novel_mir_211	MDP0000193415	Cleavage	AT2G34930.1		disease resistance family protein / LRR family protein
novel_mir_211	MDP0000155577	Cleavage	AT2G34930.1		disease resistance family protein / LRR family protein
novel_mir_211	MDP0000536077	Cleavage	AT2G34930.1		disease resistance family protein / LRR family protein
novel_mir_211	MDP0000214532	Cleavage	AT2G34930.1		disease resistance family protein / LRR family protein
novel_mir_211	MDP0000192349	Cleavage	AT2G34930.1		disease resistance family protein / LRR family protein
novel_mir_211	MDP0000221133	Cleavage	AT2G34930.1		disease resistance family protein / LRR family protein
novel_mir_211	MDP0000313689	Cleavage	AT2G34930.1		disease resistance family protein / LRR family protein
novel_mir_211	MDP0000560645	Cleavage	AT2G34930.1		disease resistance family protein / LRR family protein
novel_mir_211	MDP0000675711	Cleavage	AT2G34930.1		disease resistance family protein / LRR family protein
novel_mir_211	MDP0000301965	Cleavage	AT4G08850.1		Leucine-rich repeat receptor-like protein kinase family protein
novel_mir_211	MDP0000507674	Translation	AT2G34930.1		disease resistance family protein / LRR family protein
novel_mir_211	MDP0000608701	Cleavage	AT2G34930.1		disease resistance family protein / LRR family protein
novel_mir_211	MDP0000481284	Cleavage	AT2G34930.1		disease resistance family protein / LRR family protein
novel_mir_211	MDP0000568352	Cleavage	AT2G34930.1		disease resistance family protein / LRR family protein
novel_mir_211	MDP0000147150	Translation	AT2G38040.1	CAC3	acetyl Co-enzyme a carboxylase carboxyltransferase alpha subunit
novel_mir_211	MDP0000233141	Translation	AT2G38040.1	CAC3	acetyl Co-enzyme a carboxylase carboxyltransferase alpha subunit
novel_mir_211	MDP0000147362	Cleavage	AT2G34930.1		disease resistance family protein / LRR family protein
novel_mir_211	MDP0000129547	Cleavage	AT5G63380.1		AMP-dependent synthetase and ligase family protein
novel_mir_212	MDP0000240772	Translation	AT5G03260.1	LAC11	laccase 11
novel_mir_212	MDP0000759375	Cleavage	AT1G54940.1	PGSIP4	plant glycogenin-like starch initiation protein 4
novel_mir_212	MDP0000303739	Cleavage	AT2G22780.1	PMDH1	peroxisomal NAD-malate dehydrogenase 1
novel_mir_212	MDP0000881169	Cleavage	AT3G19640.1	MGT4,MRS2-3	magnesium transporter 4
novel_mir_212	MDP0000232219	Cleavage	AT5G56590.1		O-Glycosyl hydrolases family 17 protein
novel_mir_213	MDP0000200031	Cleavage	AT3G25040.1	ERD2B	endoplasmic reticulum retention defective 2B
novel_mir_213	MDP0000811272	Cleavage	AT5G46580.1		pentatricopeptide (PPR) repeat-containing protein
novel_mir_213	MDP0000306427	Translation	AT1G75080.1	BZR1	Brassinosteroid signalling positive regulator (BZR1) family protein
novel_mir_213	MDP0000282531	Translation	AT2G16230.1		O-Glycosyl hydrolases family 17 protein
novel_mir_213	MDP0000231748	Translation	AT1G79700.2		Integrase-type DNA-binding superfamily protein
novel_mir_213	MDP0000132307	Cleavage	AT5G15740.1		O-fucosyltransferase family protein
novel_mir_213	MDP0000129581	Cleavage	AT5G15740.1		O-fucosyltransferase family protein
novel_mir_214	MDP0000232219	Cleavage	AT5G56590.1		O-Glycosyl hydrolases family 17 protein
novel_mir_214	MDP0000240772	Translation	AT5G03260.1	LAC11	laccase 11
novel_mir_214	MDP0000759375	Cleavage	AT1G54940.1	PGSIP4	plant glycogenin-like starch initiation protein 4
novel_mir_214	MDP0000303739	Cleavage	AT2G22780.1	PMDH1	peroxisomal NAD-malate dehydrogenase 1
novel_mir_215	MDP0000140003	Cleavage	AT4G17880.1		Basic helix-loop-helix (bHLH) DNA-binding family protein
novel_mir_215	MDP0000791900	Translation	AT4G14960.1	TUA6	Tubulin/FtsZ family protein
novel_mir_215	MDP0000154937	Cleavage	AT2G42450.1		alpha/beta-Hydrolases superfamily protein
novel_mir_215	MDP0000513048	Cleavage	AT2G42450.1		alpha/beta-Hydrolases superfamily protein
novel_mir_216	MDP0000141887	Cleavage	AT5G48660.1		B-cell receptor-associated protein 31-like
novel_mir_216	MDP0000124013	Cleavage	AT4G13250.1	NYC1	NAD(P)-binding Rossmann-fold superfamily protein
novel_mir_216	MDP0000346600	Translation
novel_mir_216	MDP0000895339	Cleavage	AT1G35670.1	ATCDPK2,ATCPK11,CDPK2,CPK11	calcium-dependent protein kinase 2
novel_mir_216	MDP0000203275	Cleavage	AT1G35670.1	ATCDPK2,ATCPK11,CDPK2,CPK11	calcium-dependent protein kinase 2
novel_mir_216	MDP0000415023	Translation	AT4G18750.1	DOT4	Pentatricopeptide repeat (PPR) superfamily protein
novel_mir_216	MDP0000147988	Cleavage	AT1G66910.1		Protein kinase superfamily protein
novel_mir_217	MDP0000165187	Cleavage	AT5G62680.1		Major facilitator superfamily protein
novel_mir_217	MDP0000226451	Cleavage	AT5G17270.1		Protein prenylyltransferase superfamily protein
novel_mir_217	MDP0000227965	Translation
novel_mir_217	MDP0000623806	Cleavage	AT3G15355.1	PFU1,UBC25	ubiquitin-conjugating enzyme 25
novel_mir_217	MDP0000212751	Cleavage	AT3G15355.1	PFU1,UBC25	ubiquitin-conjugating enzyme 25
novel_mir_217	MDP0000576126	Cleavage	AT5G38020.1		S-adenosyl-L-methionine-dependent methyltransferases superfamily protein
novel_mir_217	MDP0000292448	Cleavage	AT5G38020.1		S-adenosyl-L-methionine-dependent methyltransferases superfamily protein
novel_mir_217	MDP0000204426	Cleavage	AT5G38020.1		S-adenosyl-L-methionine-dependent methyltransferases superfamily protein
novel_mir_218	MDP0000124669	Cleavage	AT3G57200.1
novel_mir_218	MDP0000312032	Cleavage	AT1G76490.1	HMG1,HMGR1	hydroxy methylglutaryl CoA reductase 1
novel_mir_218	MDP0000128116	Cleavage	AT1G76490.1	HMG1,HMGR1	hydroxy methylglutaryl CoA reductase 1
novel_mir_218	MDP0000169252	Cleavage
novel_mir_218	MDP0000247850	Cleavage	AT5G66810.1
novel_mir_218	MDP0000251253	Cleavage	AT1G76490.1	HMG1,HMGR1	hydroxy methylglutaryl CoA reductase 1
novel_mir_218	MDP0000255567	Translation	AT1G13860.1	QUL1	QUASIMODO2 LIKE 1
novel_mir_218	MDP0000300275	Translation	AT4G33905.1		Peroxisomal membrane 22 kDa (Mpv17/PMP22) family protein
novel_mir_218	MDP0000242205	Translation	AT4G33905.1		Peroxisomal membrane 22 kDa (Mpv17/PMP22) family protein
novel_mir_218	MDP0000275654	Cleavage	AT2G01970.1		Endomembrane protein 70 protein family
novel_mir_218	MDP0000637142	Translation	AT4G33905.1		Peroxisomal membrane 22 kDa (Mpv17/PMP22) family protein
novel_mir_218	MDP0000211592	Cleavage	AT1G50010.1	TUA2	tubulin alpha-2 chain
novel_mir_218	MDP0000252899	Cleavage	AT5G56960.1		basic helix-loop-helix (bHLH) DNA-binding family protein
novel_mir_218	MDP0000148675	Cleavage	AT1G04820.1	TOR2,TUA4	tubulin alpha-4 chain
novel_mir_218	MDP0000744832	Cleavage	AT5G20230.1	ATBCB,BCB,SAG14	blue-copper-binding protein
novel_mir_218	MDP0000119495	Cleavage	AT5G56960.1		basic helix-loop-helix (bHLH) DNA-binding family protein
novel_mir_218	MDP0000262630	Cleavage	AT5G53110.1		RING/U-box superfamily protein
novel_mir_218	MDP0000337774	Cleavage
novel_mir_218	MDP0000255592	Translation	AT4G33905.1		Peroxisomal membrane 22 kDa (Mpv17/PMP22) family protein
novel_mir_218	MDP0000182943	Cleavage	AT4G21390.1	B120	S-locus lectin protein kinase family protein
novel_mir_218	MDP0000312578	Cleavage	AT5G08680.1		ATP synthase alpha/beta family protein
novel_mir_218	MDP0000279776	Cleavage	AT2G02150.1		Tetratricopeptide repeat (TPR)-like superfamily protein
novel_mir_218	MDP0000128547	Cleavage	AT5G01410.1	ATPDX1,ATPDX1.3,PDX1,PDX1.3,RSR4	Aldolase-type TIM barrel family protein
novel_mir_218	MDP0000597906	Cleavage	AT1G79850.1	CS17,PRPS17,RPS17	ribosomal protein S17
novel_mir_218	MDP0000268081	Translation	AT3G14470.1		NB-ARC domain-containing disease resistance protein
novel_mir_218	MDP0000510089	Cleavage	AT1G79850.1	CS17,PRPS17,RPS17	ribosomal protein S17
novel_mir_218	MDP0000276078	Translation	AT3G14470.1		NB-ARC domain-containing disease resistance protein
novel_mir_218	MDP0000280202	Cleavage	AT1G67850.1		Protein of unknown function (DUF707)
novel_mir_218	MDP0000681157	Translation	AT5G51330.1	DYAD,SWI1	SWITCH1
novel_mir_218	MDP0000164847	Cleavage	AT1G76490.1	HMG1,HMGR1	hydroxy methylglutaryl CoA reductase 1
novel_mir_218	MDP0000158192	Cleavage	AT5G25910.1	AtRLP52,RLP52	receptor like protein 52
novel_mir_218	MDP0000245446	Translation	AT5G14030.1		translocon-associated protein beta (TRAPB) family protein
novel_mir_218	MDP0000258233	Cleavage	AT1G61670.1		Lung seven transmembrane receptor family protein
novel_mir_218	MDP0000259622	Cleavage	AT4G16700.1	PSD1	phosphatidylserine decarboxylase 1
novel_mir_218	MDP0000300402	Translation	AT4G19640.1	ARA-7,ARA7,ATRAB-F2B,ATRAB5B,ATRABF2B,RAB-F2B,RABF2B	Ras-related small GTP-binding family protein
novel_mir_218	MDP0000701945	Cleavage
novel_mir_218	MDP0000190324	Cleavage	AT1G61670.1		Lung seven transmembrane receptor family protein
novel_mir_218	MDP0000934840	Cleavage	AT5G36110.1	CYP716A1	cytochrome P450, family 716, subfamily A, polypeptide 1
novel_mir_218	MDP0000303384	Cleavage	AT3G14840.2		Leucine-rich repeat transmembrane protein kinase
novel_mir_218	MDP0000722954	Cleavage	AT3G08500.1	AtMYB83,MYB83	myb domain protein 83
novel_mir_218	MDP0000509943	Cleavage	AT2G37740.1	ATZFP10,ZFP10	zinc-finger protein 10
novel_mir_218	MDP0000361876	Cleavage	AT4G03210.1	XTH9	xyloglucan endotransglucosylase/hydrolase 9
novel_mir_218	MDP0000304468	Translation	AT3G27830.1	RPL12,RPL12-A	ribosomal protein L12-A
novel_mir_218	MDP0000282806	Cleavage	AT3G07660.1		Kinase-related protein of unknown function (DUF1296)
novel_mir_218	MDP0000296162	Cleavage	AT5G11980.1		conserved oligomeric Golgi complex component-related / COG complex component-related
novel_mir_218	MDP0000409821	Cleavage	AT1G71990.1	ATFT4,ATFUT13,FT4-M,FUCTC,FUT13	fucosyltransferase 13
novel_mir_218	MDP0000665406	Cleavage	AT1G28440.1	HSL1	HAESA-like 1
novel_mir_218	MDP0000622107	Cleavage	AT5G51350.1		Leucine-rich repeat transmembrane protein kinase family protein
novel_mir_218	MDP0000305502	Cleavage	AT3G07660.1		Kinase-related protein of unknown function (DUF1296)
novel_mir_218	MDP0000669016	Translation	AT1G67930.1		Golgi transport complex protein-related
novel_mir_218	MDP0000295277	Cleavage	AT3G17240.1	mtLPD2	lipoamide dehydrogenase 2
novel_mir_218	MDP0000419045	Cleavage	AT3G54220.1	SCR,SGR1	GRAS family transcription factor
novel_mir_218	MDP0000134938	Cleavage	AT5G27100.1	ATGLR2.1,GLR2.1	glutamate receptor 2.1
novel_mir_218	MDP0000235734	Cleavage	AT2G29110.1	ATGLR2.8,GLR2.8	glutamate receptor 2.8
novel_mir_218	MDP0000304627	Cleavage	AT5G20260.1		Exostosin family protein
novel_mir_218	MDP0000649673	Cleavage	AT5G20200.1		nucleoporin-related
novel_mir_218	MDP0000322183	Cleavage	AT5G53110.1		RING/U-box superfamily protein
novel_mir_218	MDP0000697980	Cleavage	AT1G71990.1	ATFT4,ATFUT13,FT4-M,FUCTC,FUT13	fucosyltransferase 13
novel_mir_218	MDP0000119941	Cleavage	AT3G17240.1	mtLPD2	lipoamide dehydrogenase 2
novel_mir_218	MDP0000288794	Cleavage	AT4G32300.1	SD2-5	S-domain-2 5
novel_mir_218	MDP0000676131	Cleavage	AT3G55430.1		O-Glycosyl hydrolases family 17 protein
novel_mir_218	MDP0000301292	Translation	AT5G23670.1	LCB2	long chain base2
novel_mir_218	MDP0000299077	Cleavage	AT3G42950.1		Pectin lyase-like superfamily protein
novel_mir_218	MDP0000223057	Cleavage	AT1G24480.1		S-adenosyl-L-methionine-dependent methyltransferases superfamily protein
novel_mir_218	MDP0000297172	Translation	AT5G56760.1	ATSERAT1;1,SAT-52,SAT5,SERAT1;1	serine acetyltransferase 1;1
novel_mir_218	MDP0000161440	Cleavage	AT3G51550.1	FER	Malectin/receptor-like protein kinase family protein
novel_mir_218	MDP0000157806	Cleavage	AT3G07660.1		Kinase-related protein of unknown function (DUF1296)
novel_mir_218	MDP0000485763	Cleavage	AT4G27590.2		Heavy metal transport/detoxification superfamily protein
novel_mir_218	MDP0000314127	Cleavage	AT5G65540.1
novel_mir_218	MDP0000154986	Cleavage	AT1G08770.1	PRA1.E	prenylated RAB acceptor 1.E
novel_mir_218	MDP0000224946	Cleavage	AT3G51550.1	FER	Malectin/receptor-like protein kinase family protein
novel_mir_218	MDP0000151461	Cleavage	AT3G42950.1		Pectin lyase-like superfamily protein
novel_mir_218	MDP0000143182	Cleavage	AT3G63090.1		Ubiquitin carboxyl-terminal hydrolase family protein
novel_mir_218	MDP0000743253	Translation	AT4G08900.1		arginase
novel_mir_218	MDP0000866728	Cleavage	AT4G27590.1		Heavy metal transport/detoxification superfamily protein
novel_mir_218	MDP0000251139	Cleavage	AT2G27430.1		ARM repeat superfamily protein
novel_mir_218	MDP0000294700	Translation	AT4G37420.1		Domain of unknown function (DUF23)
novel_mir_218	MDP0000134454	Cleavage	AT5G36930.2		Disease resistance protein (TIR-NBS-LRR class) family
novel_mir_218	MDP0000215675	Translation	AT1G79180.1	ATMYB63,MYB63	myb domain protein 63
novel_mir_218	MDP0000743449	Cleavage	AT3G61550.1		RING/U-box superfamily protein
novel_mir_218	MDP0000390627	Translation	AT5G56760.1	ATSERAT1;1,SAT-52,SAT5,SERAT1;1	serine acetyltransferase 1;1
novel_mir_218	MDP0000506697	Cleavage	AT1G58220.1		Homeodomain-like superfamily protein
novel_mir_218	MDP0000218986	Translation	AT2G28500.1	LBD11	LOB domain-containing protein 11
novel_mir_218	MDP0000318244	Translation	AT2G28500.1	LBD11	LOB domain-containing protein 11
novel_mir_218	MDP0000887330	Cleavage	AT3G61550.1		RING/U-box superfamily protein
novel_mir_218	MDP0000419618	Cleavage	AT3G56910.1	PSRP5	plastid-specific 50S ribosomal protein 5
novel_mir_218	MDP0000718454	Cleavage	AT5G61480.1	PXY	Leucine-rich repeat protein kinase family protein
novel_mir_218	MDP0000397638	Cleavage	AT3G54220.1	SCR,SGR1	GRAS family transcription factor
novel_mir_218	MDP0000557841	Cleavage	AT4G08455.1		BTB/POZ domain-containing protein
novel_mir_218	MDP0000271039	Cleavage	AT1G15530.1		Concanavalin A-like lectin protein kinase family protein
novel_mir_218	MDP0000174571	Cleavage	AT3G55550.1		Concanavalin A-like lectin protein kinase family protein
novel_mir_218	MDP0000632411	Cleavage	AT1G15530.1		Concanavalin A-like lectin protein kinase family protein
novel_mir_218	MDP0000200920	Cleavage	AT3G55550.1		Concanavalin A-like lectin protein kinase family protein
novel_mir_218	MDP0000752881	Cleavage	AT3G55550.1		Concanavalin A-like lectin protein kinase family protein
novel_mir_218	MDP0000898446	Cleavage	AT5G27100.1	ATGLR2.1,GLR2.1	glutamate receptor 2.1
novel_mir_218	MDP0000141515	Cleavage	AT3G06670.1		binding
novel_mir_218	MDP0000171724	Cleavage
novel_mir_218	MDP0000781078	Cleavage
novel_mir_218	MDP0000344243	Cleavage
novel_mir_218	MDP0000563659	Cleavage	AT1G55190.1	PRA1.F2,PRA7	PRA1 (Prenylated rab acceptor) family protein
novel_mir_218	MDP0000754128	Cleavage	AT4G36830.1	HOS3-1	GNS1/SUR4 membrane protein family
novel_mir_219	MDP0000141638	Translation	AT1G05670.1		Pentatricopeptide repeat (PPR-like) superfamily protein
novel_mir_219	MDP0000302250	Cleavage	AT5G66420.2
novel_mir_219	MDP0000264950	Cleavage	AT1G22050.1	MUB6	membrane-anchored ubiquitin-fold protein 6 precursor
novel_mir_219	MDP0000285587	Cleavage	AT1G77470.1	RFC3,RFC5	replication factor C subunit 3
novel_mir_219	MDP0000654513	Cleavage	AT2G41000.2		Chaperone DnaJ-domain superfamily protein
novel_mir_219	MDP0000133574	Cleavage	AT5G65500.1		U-box domain-containing protein kinase family protein
novel_mir_219	MDP0000201011	Cleavage	AT5G63380.1		AMP-dependent synthetase and ligase family protein
novel_mir_22	MDP0000310526	Cleavage	AT1G48090.1		calcium-dependent lipid-binding family protein
novel_mir_22	MDP0000296162	Cleavage	AT5G11980.1		conserved oligomeric Golgi complex component-related / COG complex component-related
novel_mir_22	MDP0000322439	Cleavage	AT1G48090.1		calcium-dependent lipid-binding family protein
novel_mir_22	MDP0000213066	Cleavage	AT1G48090.1		calcium-dependent lipid-binding family protein
novel_mir_220	MDP0000279055	Cleavage	AT5G35530.1		Ribosomal protein S3 family protein
novel_mir_220	MDP0000248377	Cleavage	AT2G01300.1
novel_mir_220	MDP0000781519	Cleavage	AT3G10420.2		P-loop containing nucleoside triphosphate hydrolases superfamily protein
novel_mir_220	MDP0000298815	Cleavage	AT4G25000.1	AMY1,ATAMY1	alpha-amylase-like
novel_mir_220	MDP0000276625	Cleavage
novel_mir_220	MDP0000465343	Cleavage
novel_mir_220	MDP0000943140	Cleavage	AT5G63290.1		Radical SAM superfamily protein
novel_mir_221	MDP0000796588	Translation	AT1G28560.2	SRD2	snRNA activating complex family protein
novel_mir_221	MDP0000173893	Translation	AT5G36930.2		Disease resistance protein (TIR-NBS-LRR class) family
novel_mir_221	MDP0000165286	Translation	AT5G36930.1		Disease resistance protein (TIR-NBS-LRR class) family
novel_mir_222	MDP0000377084	Cleavage	AT1G12240.1	ATBETAFRUCT4,VAC-INV	Glycosyl hydrolases family 32 protein
novel_mir_222	MDP0000328981	Cleavage	AT2G41250.1		Haloacid dehalogenase-like hydrolase (HAD) superfamily protein
novel_mir_222	MDP0000756897	Cleavage	AT2G41250.1		Haloacid dehalogenase-like hydrolase (HAD) superfamily protein
novel_mir_222	MDP0000527695	Cleavage	AT3G05580.1		Calcineurin-like metallo-phosphoesterase superfamily protein
novel_mir_222	MDP0000191848	Cleavage	AT3G45290.1	ATMLO3,MLO3	Seven transmembrane MLO family protein
novel_mir_222	MDP0000693007	Cleavage
novel_mir_222	MDP0000235663	Cleavage	AT3G07320.1		O-Glycosyl hydrolases family 17 protein
novel_mir_222	MDP0000328960	Cleavage	AT2G41250.1		Haloacid dehalogenase-like hydrolase (HAD) superfamily protein
novel_mir_222	MDP0000146745	Cleavage	AT1G07290.1	GONST2	golgi nucleotide sugar transporter 2
novel_mir_222	MDP0000319656	Cleavage	AT1G07290.1	GONST2	golgi nucleotide sugar transporter 2
novel_mir_222	MDP0000251783	Translation	AT1G73050.1		Glucose-methanol-choline (GMC) oxidoreductase family protein
novel_mir_222	MDP0000148080	Translation	AT3G47860.1	CHL	chloroplastic lipocalin
novel_mir_222	MDP0000313744	Cleavage	AT2G39190.2	ATATH8	Protein kinase superfamily protein
novel_mir_223	MDP0000149979	Cleavage	AT3G47520.1	MDH	malate dehydrogenase
novel_mir_223	MDP0000212257	Cleavage	AT3G47520.1	MDH	malate dehydrogenase
novel_mir_223	MDP0000271277	Cleavage	AT5G35695.1
novel_mir_223	MDP0000398446	Cleavage	AT4G10000.1		Thioredoxin family protein
novel_mir_223	MDP0000168614	Cleavage	AT1G71260.1	ATWHY2,WHY2	WHIRLY 2
novel_mir_223	MDP0000304827	Translation	AT2G23740.2		nucleic acid binding;sequence-specific DNA binding transcription factors;zinc ion binding
novel_mir_223	MDP0000207594	Translation	AT3G52110.1
novel_mir_223	MDP0000236081	Cleavage	AT2G33770.1	ATUBC24,PHO2,UBC24	phosphate 2
novel_mir_223	MDP0000269627	Translation	AT3G10970.1		Haloacid dehalogenase-like hydrolase (HAD) superfamily protein
novel_mir_223	MDP0000320064	Cleavage	AT2G40730.1		Protein kinase family protein with ARM repeat domain
novel_mir_223	MDP0000121074	Translation	AT3G19840.1	ATPRP40C,PRP40C	pre-mRNA-processing protein 40C
novel_mir_223	MDP0000299312	Translation	AT3G19850.1		Phototropic-responsive NPH3 family protein
novel_mir_223	MDP0000190319	Cleavage	AT4G32640.1		Sec23/Sec24 protein transport family protein
novel_mir_223	MDP0000205846	Cleavage	AT4G32640.1		Sec23/Sec24 protein transport family protein
novel_mir_223	MDP0000324427	Translation	AT5G61820.1
novel_mir_224	MDP0000160446	Cleavage	AT2G45540.1		WD-40 repeat family protein / beige-related
novel_mir_225	MDP0000608132	Cleavage	AT2G38710.1		AMMECR1 family
novel_mir_225	MDP0000593225	Cleavage	AT3G07340.1		basic helix-loop-helix (bHLH) DNA-binding superfamily protein
novel_mir_225	MDP0000375210	Cleavage	AT3G23890.1	ATTOPII,TOPII	topoisomerase II
novel_mir_225	MDP0000427172	Cleavage	AT1G69060.1		Chaperone DnaJ-domain superfamily protein
novel_mir_225	MDP0000687619	Translation	AT4G36220.1	CYP84A1,FAH1	ferulic acid 5-hydroxylase 1
novel_mir_225	MDP0000539956	Translation	AT5G07990.1	CYP75B1,D501,TT7	Cytochrome P450 superfamily protein
novel_mir_225	MDP0000359383	Cleavage
novel_mir_225	MDP0000768787	Cleavage	AT2G47140.1		NAD(P)-binding Rossmann-fold superfamily protein
novel_mir_225	MDP0000241070	Cleavage	AT5G60580.2		RING/U-box superfamily protein
novel_mir_226	MDP0000144652	Translation	AT1G22930.1		T-complex protein 11
novel_mir_226	MDP0000141678	Translation	AT1G22930.1		T-complex protein 11
novel_mir_226	MDP0000716700	Cleavage	AT5G58480.1		O-Glycosyl hydrolases family 17 protein
novel_mir_227	MDP0000359383	Cleavage
novel_mir_227	MDP0000574910	Cleavage	AT5G63420.1	emb2746	RNA-metabolising metallo-beta-lactamase family protein
novel_mir_227	MDP0000385086	Cleavage	AT4G33985.1		Protein of unknown function (DUF1685)
novel_mir_227	MDP0000552895	Cleavage	AT4G33985.1		Protein of unknown function (DUF1685)
novel_mir_227	MDP0000120500	Translation	AT4G33250.1	ATTIF3K1,EIF3K,TIF3K1	eukaryotic translation initiation factor 3K
novel_mir_227	MDP0000539956	Cleavage	AT5G07990.1	CYP75B1,D501,TT7	Cytochrome P450 superfamily protein
novel_mir_227	MDP0000687619	Cleavage	AT4G36220.1	CYP84A1,FAH1	ferulic acid 5-hydroxylase 1
novel_mir_227	MDP0000664714	Cleavage	AT4G10710.1	SPT16	global transcription factor C
novel_mir_227	MDP0000621904	Cleavage	AT2G44500.1		O-fucosyltransferase family protein
novel_mir_227	MDP0000309451	Cleavage	AT4G21200.1	ATGA2OX8,GA2OX8	gibberellin 2-oxidase 8
novel_mir_228	MDP0000772835	Cleavage	AT3G02100.1		UDP-Glycosyltransferase superfamily protein
novel_mir_228	MDP0000162814	Translation	AT3G14470.1		NB-ARC domain-containing disease resistance protein
novel_mir_228	MDP0000174383	Cleavage	AT3G54670.3	ATSMC1,SMC1,TTN8	Structural maintenance of chromosomes (SMC) family protein
novel_mir_228	MDP0000219586	Cleavage	AT3G54670.3	ATSMC1,SMC1,TTN8	Structural maintenance of chromosomes (SMC) family protein
novel_mir_228	MDP0000216428	Translation	AT3G14470.1		NB-ARC domain-containing disease resistance protein
novel_mir_228	MDP0000221045	Translation	AT3G14470.1		NB-ARC domain-containing disease resistance protein
novel_mir_228	MDP0000275724	Translation	AT3G14470.1		NB-ARC domain-containing disease resistance protein
novel_mir_228	MDP0000275704	Cleavage	AT4G00150.1	ATHAM3,HAM3	GRAS family transcription factor
novel_mir_228	MDP0000274120	Cleavage	AT4G00150.1	ATHAM3,HAM3	GRAS family transcription factor
novel_mir_228	MDP0000191154	Cleavage	AT2G03050.1	EMB93,SOLDAT10	Mitochondrial transcription termination factor family protein
novel_mir_228	MDP0000129830	Cleavage	AT2G03050.1	EMB93,SOLDAT10	Mitochondrial transcription termination factor family protein
novel_mir_228	MDP0000796490	Cleavage	AT5G15490.1		UDP-glucose 6-dehydrogenase family protein
novel_mir_228	MDP0000872533	Cleavage	AT5G15490.1		UDP-glucose 6-dehydrogenase family protein
novel_mir_228	MDP0000185802	Cleavage	AT5G15490.1		UDP-glucose 6-dehydrogenase family protein
novel_mir_228	MDP0000230054	Translation	AT3G45660.1		Major facilitator superfamily protein
novel_mir_228	MDP0000307459	Translation	AT3G45650.1	NAXT1	nitrate excretion transporter1
novel_mir_228	MDP0000271845	Translation	AT3G45660.1		Major facilitator superfamily protein
novel_mir_228	MDP0000182612	Translation	AT5G11700.2
novel_mir_23	MDP0000854228	Cleavage	AT5G06610.1		Protein of unknown function (DUF620)
novel_mir_23	MDP0000447149	Cleavage	AT3G07830.1		Pectin lyase-like superfamily protein
novel_mir_23	MDP0000359388	Cleavage
novel_mir_23	MDP0000481610	Cleavage	AT5G38760.1		Late embryogenesis abundant protein (LEA) family protein
novel_mir_23	MDP0000093999	Cleavage	AT1G79360.1	2-Oct,ATOCT2,OCT2	organic cation/carnitine transporter 2
novel_mir_23	MDP0000589425	Cleavage	AT1G69550.1		disease resistance protein (TIR-NBS-LRR class)
novel_mir_230	MDP0000607252	Cleavage	AT4G14960.2	TUA6	Tubulin/FtsZ family protein
novel_mir_230	MDP0000342950	Cleavage
novel_mir_230	MDP0000474771	Cleavage	AT4G14960.1	TUA6	Tubulin/FtsZ family protein
novel_mir_230	MDP0000183172	Cleavage	AT2G23360.1		Plant protein of unknown function (DUF869)
novel_mir_230	MDP0000886449	Translation	AT1G64970.1	G-TMT,TMT1,VTE4	gamma-tocopherol methyltransferase
novel_mir_230	MDP0000797064	Cleavage	AT1G53035.1
novel_mir_230	MDP0000188935	Cleavage	AT5G12020.1	HSP17.6II	17.6 kDa class II heat shock protein
novel_mir_230	MDP0000294594	Cleavage	AT5G12020.1	HSP17.6II	17.6 kDa class II heat shock protein
novel_mir_230	MDP0000418416	Cleavage	AT5G12020.1	HSP17.6II	17.6 kDa class II heat shock protein
novel_mir_230	MDP0000548065	Cleavage	AT5G12020.1	HSP17.6II	17.6 kDa class II heat shock protein
novel_mir_230	MDP0000700383	Cleavage	AT5G12020.1	HSP17.6II	17.6 kDa class II heat shock protein
novel_mir_230	MDP0000604702	Cleavage	AT5G12020.1	HSP17.6II	17.6 kDa class II heat shock protein
novel_mir_230	MDP0000362505	Cleavage	AT5G12020.1	HSP17.6II	17.6 kDa class II heat shock protein
novel_mir_230	MDP0000621193	Cleavage	AT5G12020.1	HSP17.6II	17.6 kDa class II heat shock protein
novel_mir_230	MDP0000717305	Cleavage	AT5G12020.1	HSP17.6II	17.6 kDa class II heat shock protein
novel_mir_230	MDP0000291831	Cleavage	AT5G12020.1	HSP17.6II	17.6 kDa class II heat shock protein
novel_mir_230	MDP0000207526	Translation	AT1G49340.1	ATPI4K ALPHA	Phosphatidylinositol 3- and 4-kinase family protein
novel_mir_230	MDP0000148571	Translation	AT1G49340.1	ATPI4K ALPHA	Phosphatidylinositol 3- and 4-kinase family protein
novel_mir_230	MDP0000849194	Translation	AT1G80530.1		Major facilitator superfamily protein
novel_mir_230	MDP0000210138	Cleavage	AT5G50670.1		Squamosa promoter-binding protein-like (SBP domain) transcription factor family protein
novel_mir_230	MDP0000120778	Translation	AT4G34100.1		RING/U-box superfamily protein
novel_mir_230	MDP0000939108	Translation	AT4G34100.2		RING/U-box superfamily protein
novel_mir_230	MDP0000253708	Translation	AT4G34100.2		RING/U-box superfamily protein
novel_mir_231	MDP0000197862	Cleavage	AT4G08920.1	ATCRY1,BLU1,CRY1,HY4,OOP2	cryptochrome 1
novel_mir_231	MDP0000289280	Cleavage	AT1G61620.1		phosphoinositide binding
novel_mir_231	MDP0000152400	Cleavage	AT5G22380.1	anac090,NAC090	NAC domain containing protein 90
novel_mir_231	MDP0000843980	Cleavage	AT1G18030.1		Protein phosphatase 2C family protein
novel_mir_231	MDP0000626146	Cleavage	AT5G07250.1	ATRBL3,RBL3	RHOMBOID-like protein 3
novel_mir_231	MDP0000381531	Cleavage	AT1G15550.1	ATGA3OX1,GA3OX1,GA4	gibberellin 3-oxidase 1
novel_mir_231	MDP0000539956	Cleavage	AT5G07990.1	CYP75B1,D501,TT7	Cytochrome P450 superfamily protein
novel_mir_231	MDP0000237938	Translation	AT4G18650.1		transcription factor-related
novel_mir_231	MDP0000687619	Cleavage	AT4G36220.1	CYP84A1,FAH1	ferulic acid 5-hydroxylase 1
novel_mir_231	MDP0000536482	Cleavage	AT1G14870.1	PCR2	PLANT CADMIUM RESISTANCE 2
novel_mir_231	MDP0000528167	Cleavage	AT3G17210.1	ATHS1,HS1	heat stable protein 1
novel_mir_231	MDP0000651639	Cleavage	AT1G14870.1	PCR2	PLANT CADMIUM RESISTANCE 2
novel_mir_231	MDP0000209618	Cleavage	AT4G36480.1	ATLCB1,EMB2779,FBR11,LCB1	long-chain base1
novel_mir_231	MDP0000118941	Cleavage	AT4G36480.1	ATLCB1,EMB2779,FBR11,LCB1	long-chain base1
novel_mir_231	MDP0000230367	Cleavage
novel_mir_231	MDP0000301602	Cleavage	AT2G02590.1
novel_mir_231	MDP0000290173	Cleavage	AT5G61530.1		small G protein family protein / RhoGAP family protein
novel_mir_232	MDP0000312861	Cleavage	AT4G26090.1	RPS2	NB-ARC domain-containing disease resistance protein
novel_mir_232	MDP0000194742	Translation	AT1G32415.1		pentatricopeptide (PPR) repeat-containing protein
novel_mir_234	MDP0000275660	Cleavage	AT3G55020.1		Ypt/Rab-GAP domain of gyp1p superfamily protein
novel_mir_234	MDP0000245433	Cleavage	AT1G79950.1		RAD3-like DNA-binding helicase protein
novel_mir_234	MDP0000279466	Cleavage	AT4G28300.1		Protein of unknown function (DUF1421)
novel_mir_234	MDP0000453068	Cleavage	AT4G28300.1		Protein of unknown function (DUF1421)
novel_mir_234	MDP0000403062	Cleavage	AT3G14740.2		RING/FYVE/PHD zinc finger superfamily protein
novel_mir_234	MDP0000626072	Cleavage
novel_mir_234	MDP0000173280	Cleavage	AT3G14740.2		RING/FYVE/PHD zinc finger superfamily protein
novel_mir_234	MDP0000248554	Cleavage	AT3G14740.2		RING/FYVE/PHD zinc finger superfamily protein
novel_mir_235	MDP0000317557	Cleavage	AT3G07040.1	RPM1,RPS3	NB-ARC domain-containing disease resistance protein
novel_mir_235	MDP0000426020	Cleavage	AT3G07040.1	RPM1,RPS3	NB-ARC domain-containing disease resistance protein
novel_mir_235	MDP0000305882	Cleavage	AT3G07040.1	RPM1,RPS3	NB-ARC domain-containing disease resistance protein
novel_mir_235	MDP0000311735	Cleavage	AT3G07040.1	RPM1,RPS3	NB-ARC domain-containing disease resistance protein
novel_mir_235	MDP0000197558	Cleavage	AT3G07040.1	RPM1,RPS3	NB-ARC domain-containing disease resistance protein
novel_mir_235	MDP0000227547	Cleavage	AT3G07040.1	RPM1,RPS3	NB-ARC domain-containing disease resistance protein
novel_mir_235	MDP0000513626	Cleavage	AT3G07040.1	RPM1,RPS3	NB-ARC domain-containing disease resistance protein
novel_mir_235	MDP0000516713	Cleavage	AT3G07040.1	RPM1,RPS3	NB-ARC domain-containing disease resistance protein
novel_mir_235	MDP0000189493	Cleavage	AT3G07040.1	RPM1,RPS3	NB-ARC domain-containing disease resistance protein
novel_mir_235	MDP0000318389	Cleavage	AT3G07040.1	RPM1,RPS3	NB-ARC domain-containing disease resistance protein
novel_mir_235	MDP0000289959	Cleavage	AT3G07040.1	RPM1,RPS3	NB-ARC domain-containing disease resistance protein
novel_mir_235	MDP0000284876	Cleavage	AT3G07040.1	RPM1,RPS3	NB-ARC domain-containing disease resistance protein
novel_mir_235	MDP0000293207	Cleavage	AT3G07040.1	RPM1,RPS3	NB-ARC domain-containing disease resistance protein
novel_mir_235	MDP0000197195	Cleavage	AT3G07040.1	RPM1,RPS3	NB-ARC domain-containing disease resistance protein
novel_mir_235	MDP0000201899	Cleavage	AT3G07040.1	RPM1,RPS3	NB-ARC domain-containing disease resistance protein
novel_mir_235	MDP0000386970	Cleavage	AT3G07040.1	RPM1,RPS3	NB-ARC domain-containing disease resistance protein
novel_mir_235	MDP0000227461	Cleavage	AT3G07040.1	RPM1,RPS3	NB-ARC domain-containing disease resistance protein
novel_mir_235	MDP0000597279	Cleavage	AT5G46420.1		16S rRNA processing protein RimM family
novel_mir_235	MDP0000300177	Cleavage	AT5G46420.1		16S rRNA processing protein RimM family
novel_mir_235	MDP0000942416	Cleavage	AT5G57300.1		S-adenosyl-L-methionine-dependent methyltransferases superfamily protein
novel_mir_235	MDP0000283018	Cleavage	AT5G57300.1		S-adenosyl-L-methionine-dependent methyltransferases superfamily protein
novel_mir_235	MDP0000061263	Cleavage	AT5G57300.1		S-adenosyl-L-methionine-dependent methyltransferases superfamily protein
novel_mir_235	MDP0000122571	Translation	AT1G62710.1	BETA-VPE,BETAVPE	beta vacuolar processing enzyme
novel_mir_235	MDP0000296620	Cleavage	AT3G07040.1	RPM1,RPS3	NB-ARC domain-containing disease resistance protein
novel_mir_235	MDP0000574113	Cleavage	AT5G56040.2		Leucine-rich receptor-like protein kinase family protein
novel_mir_235	MDP0000210038	Cleavage	AT4G20150.1
novel_mir_235	MDP0000201481	Cleavage	AT4G20150.1
novel_mir_235	MDP0000852815	Cleavage
novel_mir_235	MDP0000160039	Cleavage	AT3G04910.1	ATWNK1,WNK1,ZIK4	with no lysine (K) kinase 1
novel_mir_235	MDP0000136652	Translation	AT3G10480.2	ANAC050,NAC050	NAC domain containing protein 50
novel_mir_235	MDP0000320075	Translation	AT4G33100.1
novel_mir_235	MDP0000253588	Cleavage
novel_mir_235	MDP0000160172	Cleavage	AT3G04910.1	ATWNK1,WNK1,ZIK4	with no lysine (K) kinase 1
novel_mir_235	MDP0000258495	Cleavage	AT2G01820.1		Leucine-rich repeat protein kinase family protein
novel_mir_235	MDP0000481610	Cleavage	AT5G38760.1		Late embryogenesis abundant protein (LEA) family protein
novel_mir_235	MDP0000225088	Translation	AT5G57560.1	TCH4,XTH22	Xyloglucan endotransglucosylase/hydrolase family protein
novel_mir_235	MDP0000267869	Translation	AT5G47670.1	L1L,NF-YB6	nuclear factor Y, subunit B6
novel_mir_235	MDP0000269838	Translation	AT5G47670.1	L1L,NF-YB6	nuclear factor Y, subunit B6
novel_mir_235	MDP0000306730	Translation	AT5G47670.1	L1L,NF-YB6	nuclear factor Y, subunit B6
novel_mir_235	MDP0000283994	Cleavage	AT4G09520.1		Cofactor-independent phosphoglycerate mutase
novel_mir_236	MDP0000619925	Cleavage	AT3G47090.1		Leucine-rich repeat protein kinase family protein
novel_mir_236	MDP0000817845	Cleavage	AT1G80000.1		CASC3/Barentsz eIF4AIII binding
novel_mir_236	MDP0000142676	Cleavage	AT4G12570.1	UPL5	ubiquitin protein ligase 5
novel_mir_236	MDP0000665386	Cleavage	AT5G20480.1	EFR	EF-TU receptor
novel_mir_236	MDP0000579909	Cleavage	AT3G47570.1		Leucine-rich repeat protein kinase family protein
novel_mir_236	MDP0000403774	Cleavage	AT5G55190.1	ATRAN3,RAN3	RAN GTPase 3
novel_mir_236	MDP0000519067	Cleavage	AT3G47570.1		Leucine-rich repeat protein kinase family protein
novel_mir_236	MDP0000158475	Cleavage	AT5G56890.1		Protein kinase superfamily protein
novel_mir_236	MDP0000476332	Cleavage	AT5G20480.1	EFR	EF-TU receptor
novel_mir_236	MDP0000408810	Cleavage	AT3G47570.1		Leucine-rich repeat protein kinase family protein
novel_mir_236	MDP0000519072	Cleavage	AT3G47570.1		Leucine-rich repeat protein kinase family protein
novel_mir_236	MDP0000512079	Cleavage	AT3G47570.1		Leucine-rich repeat protein kinase family protein
novel_mir_236	MDP0000636831	Cleavage	AT3G47570.1		Leucine-rich repeat protein kinase family protein
novel_mir_236	MDP0000385223	Cleavage	AT3G47570.1		Leucine-rich repeat protein kinase family protein
novel_mir_236	MDP0000396530	Cleavage	AT3G47570.1		Leucine-rich repeat protein kinase family protein
novel_mir_236	MDP0000494400	Cleavage	AT3G47570.1		Leucine-rich repeat protein kinase family protein
novel_mir_236	MDP0000385217	Cleavage	AT3G47570.1		Leucine-rich repeat protein kinase family protein
novel_mir_236	MDP0000441099	Cleavage	AT3G47570.1		Leucine-rich repeat protein kinase family protein
novel_mir_236	MDP0000710097	Cleavage	AT3G47570.1		Leucine-rich repeat protein kinase family protein
novel_mir_237	MDP0000613354	Cleavage	AT2G28900.1	ATOEP16-1,ATOEP16-L,OEP16,OEP16-1	outer plastid envelope protein 16-1
novel_mir_237	MDP0000136074	Cleavage	AT2G02100.1	LCR69,PDF2.2	low-molecular-weight cysteine-rich 69
novel_mir_237	MDP0000520536	Cleavage	AT2G02100.1	LCR69,PDF2.2	low-molecular-weight cysteine-rich 69
novel_mir_237	MDP0000309040	Cleavage	AT3G55310.1		NAD(P)-binding Rossmann-fold superfamily protein
novel_mir_237	MDP0000220741	Cleavage	AT3G55290.1		NAD(P)-binding Rossmann-fold superfamily protein
novel_mir_237	MDP0000854555	Cleavage	AT3G61130.1	GAUT1,LGT1	galacturonosyltransferase 1
novel_mir_237	MDP0000283076	Translation	AT5G67150.1		HXXXD-type acyl-transferase family protein
novel_mir_237	MDP0000157904	Cleavage	AT2G02100.1	LCR69,PDF2.2	low-molecular-weight cysteine-rich 69
novel_mir_237	MDP0000164454	Cleavage	AT2G02100.1	LCR69,PDF2.2	low-molecular-weight cysteine-rich 69
novel_mir_237	MDP0000368984	Cleavage	AT2G02100.1	LCR69,PDF2.2	low-molecular-weight cysteine-rich 69
novel_mir_237	MDP0000367489	Cleavage
novel_mir_237	MDP0000944409	Cleavage	AT2G39730.1	RCA	rubisco activase
novel_mir_237	MDP0000216688	Cleavage	AT1G63380.1		NAD(P)-binding Rossmann-fold superfamily protein
novel_mir_237	MDP0000216688	Cleavage	AT1G63380.1		NAD(P)-binding Rossmann-fold superfamily protein
novel_mir_237	MDP0000216688	Cleavage	AT1G63380.1		NAD(P)-binding Rossmann-fold superfamily protein
novel_mir_237	MDP0000315774	Translation	AT1G24340.1	EMB2421,EMB260	FAD/NAD(P)-binding oxidoreductase family protein
novel_mir_237	MDP0000183517	Translation	AT1G24340.1	EMB2421,EMB260	FAD/NAD(P)-binding oxidoreductase family protein
novel_mir_237	MDP0000817852	Translation	AT5G67150.1		HXXXD-type acyl-transferase family protein
novel_mir_237	MDP0000146350	Cleavage	AT5G62990.1	emb1692	Ubiquitin carboxyl-terminal hydrolase family protein
novel_mir_237	MDP0000192603	Cleavage	AT4G33080.2		AGC (cAMP-dependent, cGMP-dependent and protein kinase C) kinase family protein
novel_mir_237	MDP0000189008	Cleavage	AT3G05670.1		RING/U-box protein
novel_mir_237	MDP0000265371	Cleavage	AT4G33080.1		AGC (cAMP-dependent, cGMP-dependent and protein kinase C) kinase family protein
novel_mir_237	MDP0000297546	Cleavage	AT3G14470.1		NB-ARC domain-containing disease resistance protein
novel_mir_237	MDP0000822018	Cleavage	AT5G64330.1	JK218,NPH3,RPT3	Phototropic-responsive NPH3 family protein
novel_mir_237	MDP0000201139	Cleavage	AT3G14460.1		LRR and NB-ARC domains-containing disease resistance protein
novel_mir_237	MDP0000213024	Cleavage
novel_mir_237	MDP0000405576	Cleavage	AT1G52343.1
novel_mir_237	MDP0000270835	Cleavage	AT2G24280.1		alpha/beta-Hydrolases superfamily protein
novel_mir_237	MDP0000307150	Cleavage	AT4G25120.1	ATSRS2,SRS2	P-loop containing nucleoside triphosphate hydrolases superfamily protein
novel_mir_237	MDP0000196131	Cleavage	AT5G43630.1	TZP	zinc knuckle (CCHC-type) family protein
novel_mir_237	MDP0000251219	Translation	AT1G67570.1		Protein of unknown function (DUF3537)
novel_mir_238	MDP0000286619	Translation	AT1G62680.1		Pentatricopeptide repeat (PPR) superfamily protein
novel_mir_24	MDP0000268534	Cleavage	AT5G04700.1		Ankyrin repeat family protein
novel_mir_24	MDP0000148483	Cleavage	AT5G22500.1	FAR1	fatty acid reductase 1
novel_mir_24	MDP0000148777	Cleavage	AT5G22500.1	FAR1	fatty acid reductase 1
novel_mir_24	MDP0000142757	Cleavage	AT5G22500.1	FAR1	fatty acid reductase 1
novel_mir_24	MDP0000213590	Cleavage	AT1G15200.3		protein-protein interaction regulator family protein
novel_mir_24	MDP0000192471	Cleavage	AT3G44550.1	FAR5	fatty acid reductase 5
novel_mir_24	MDP0000139956	Cleavage	AT3G46450.2		SEC14 cytosolic factor family protein / phosphoglyceride transfer family protein
novel_mir_24	MDP0000570557	Cleavage	AT3G27850.1	RPL12-C	ribosomal protein L12-C
novel_mir_24	MDP0000158556	Cleavage	AT3G46450.1		SEC14 cytosolic factor family protein / phosphoglyceride transfer family protein
novel_mir_24	MDP0000120775	Cleavage
novel_mir_24	MDP0000131724	Translation	AT4G00060.1	MEE44	Nucleotidyltransferase family protein
novel_mir_24	MDP0000122981	Translation	AT5G24300.1	ATSS1,SSI,SSI1	Glycogen/starch synthases, ADP-glucose type
novel_mir_240	MDP0000135761	Translation	AT5G45190.1		Cyclin family protein
novel_mir_241	MDP0000683247	Cleavage	AT1G74970.1	RPS9,TWN3	ribosomal protein S9
novel_mir_241	MDP0000170302	Cleavage	AT1G64550.1	ATGCN3,GCN3	general control non-repressible 3
novel_mir_241	MDP0000899854	Cleavage	AT1G64550.1	ATGCN3,GCN3	general control non-repressible 3
novel_mir_241	MDP0000256668	Cleavage	AT2G43990.1
novel_mir_241	MDP0000288369	Cleavage
novel_mir_241	MDP0000249080	Cleavage	AT1G63680.1	ATMURE,MURE,PDE316	acid-amino acid ligases;ligases;ATP binding;ATP binding;ligases
novel_mir_242	MDP0000259862	Cleavage	AT3G14460.1		LRR and NB-ARC domains-containing disease resistance protein
novel_mir_242	MDP0000274619	Cleavage
novel_mir_242	MDP0000879133	Cleavage
novel_mir_242	MDP0000219329	Cleavage
novel_mir_242	MDP0000126318	Translation	AT4G29390.1		Ribosomal protein S30 family protein
novel_mir_242	MDP0000284741	Translation	AT4G29390.1		Ribosomal protein S30 family protein
novel_mir_243	MDP0000129094	Cleavage	AT1G13570.1		F-box/RNI-like superfamily protein
novel_mir_244	MDP0000283316	Cleavage	AT4G23180.1	CRK10,RLK4	cysteine-rich RLK (RECEPTOR-like protein kinase) 10
novel_mir_244	MDP0000303533	Cleavage	AT3G47570.1		Leucine-rich repeat protein kinase family protein
novel_mir_244	MDP0000310028	Cleavage	AT3G47570.1		Leucine-rich repeat protein kinase family protein
novel_mir_245	MDP0000930224	Cleavage	AT2G18360.1		alpha/beta-Hydrolases superfamily protein
novel_mir_245	MDP0000230470	Cleavage	AT3G05240.1	MEF19	mitochondrial editing factor 19
novel_mir_246	MDP0000156582	Translation	AT3G25460.1		F-box and associated interaction domains-containing protein
novel_mir_246	MDP0000138517	Translation	AT3G25460.1		F-box and associated interaction domains-containing protein
novel_mir_246	MDP0000163549	Cleavage
novel_mir_246	MDP0000245105	Translation	AT1G73710.1		Pentatricopeptide repeat (PPR) superfamily protein
novel_mir_246	MDP0000300751	Cleavage	AT5G63510.1	GAMMA CAL1	gamma carbonic anhydrase like 1
novel_mir_246	MDP0000462880	Cleavage	AT5G63510.2	GAMMA CAL1	gamma carbonic anhydrase like 1
novel_mir_247	MDP0000135529	Translation	AT4G25000.1	AMY1,ATAMY1	alpha-amylase-like
novel_mir_247	MDP0000417791	Translation	AT4G25000.1	AMY1,ATAMY1	alpha-amylase-like
novel_mir_247	MDP0000200335	Cleavage	AT1G17840.1	ABCG11,ATWBC11,COF1,DSO,WBC11	white-brown complex homolog protein 11
novel_mir_247	MDP0000159058	Cleavage	AT2G20300.1	ALE2	Protein kinase superfamily protein
novel_mir_248	MDP0000421675	Cleavage	AT5G63890.2	ATHDH,HDH,HISN8	histidinol dehydrogenase
novel_mir_248	MDP0000271350	Translation	AT1G06190.1		Rho termination factor
novel_mir_248	MDP0000280952	Cleavage	AT1G62020.1		Coatomer, alpha subunit
novel_mir_248	MDP0000290998	Cleavage	AT1G62020.1		Coatomer, alpha subunit
novel_mir_248	MDP0000319396	Cleavage	AT4G18130.1	PHYE	phytochrome E
novel_mir_249	MDP0000269889	Cleavage	AT4G26450.1
novel_mir_249	MDP0000281224	Cleavage	AT5G55000.2	FIP2	potassium channel tetramerisation domain-containing protein / pentapeptide repeat-containing protein
novel_mir_249	MDP0000248475	Cleavage	AT5G64360.2		Chaperone DnaJ-domain superfamily protein
novel_mir_249	MDP0000158091	Cleavage	AT5G13050.1	5-FCL	5-formyltetrahydrofolate cycloligase
novel_mir_249	MDP0000277933	Translation	AT1G16780.1	AtVHP2;2,VHP2;2	Inorganic H pyrophosphatase family protein
novel_mir_249	MDP0000252564	Cleavage	AT1G20200.1	EMB2719,HAP15	PAM domain (PCI/PINT associated module) protein
novel_mir_249	MDP0000263999	Cleavage	AT1G53430.1		Leucine-rich repeat transmembrane protein kinase
novel_mir_249	MDP0000282855	Translation	AT1G45616.1	AtRLP6,RLP6	receptor like protein 6
novel_mir_249	MDP0000202291	Cleavage	AT1G02560.1	CLPP5,NCLPP1,NCLPP5	nuclear encoded CLP protease 5
novel_mir_249	MDP0000426363	Cleavage	AT3G47570.1		Leucine-rich repeat protein kinase family protein
novel_mir_25	MDP0000502670	Cleavage	AT2G22620.2		Rhamnogalacturonate lyase family protein
novel_mir_25	MDP0000146689	Cleavage	AT2G02220.1	ATPSKR1,PSKR1	phytosulfokin receptor 1
novel_mir_25	MDP0000703915	Cleavage	AT2G02220.1	ATPSKR1,PSKR1	phytosulfokin receptor 1
novel_mir_25	MDP0000228799	Cleavage	AT2G02220.1	ATPSKR1,PSKR1	phytosulfokin receptor 1
novel_mir_25	MDP0000588246	Cleavage	AT2G02220.1	ATPSKR1,PSKR1	phytosulfokin receptor 1
novel_mir_250	MDP0000358596	Cleavage
novel_mir_250	MDP0000489735	Cleavage
novel_mir_250	MDP0000440599	Cleavage
novel_mir_250	MDP0000241899	Cleavage	AT1G11620.1		F-box and associated interaction domains-containing protein
novel_mir_250	MDP0000172627	Cleavage	AT5G48940.1		Leucine-rich repeat transmembrane protein kinase family protein
novel_mir_250	MDP0000278373	Cleavage	AT4G31670.1	UBP18	ubiquitin-specific protease 18
novel_mir_251	MDP0000161306	Cleavage
novel_mir_252	MDP0000186531	Translation	AT5G38710.1		Methylenetetrahydrofolate reductase family protein
novel_mir_252	MDP0000595265	Cleavage	AT3G14920.1		Peptide-N4-(N-acetyl-beta-glucosaminyl)asparagine amidase A protein
novel_mir_252	MDP0000320566	Translation	AT2G45220.1		Plant invertase/pectin methylesterase inhibitor superfamily
novel_mir_252	MDP0000304270	Translation	AT2G26000.2	BRIZ2	zinc finger (C3HC4-type RING finger) family protein
novel_mir_252	MDP0000191872	Translation	AT1G80570.2		RNI-like superfamily protein
novel_mir_252	MDP0000156397	Cleavage	AT3G10300.4		Calcium-binding EF-hand family protein
novel_mir_252	MDP0000295196	Cleavage	AT3G10300.3		Calcium-binding EF-hand family protein
novel_mir_252	MDP0000178485	Cleavage	AT3G10300.3		Calcium-binding EF-hand family protein
novel_mir_252	MDP0000282879	Cleavage	AT3G13225.2		WW domain-containing protein
novel_mir_252	MDP0000178213	Cleavage	AT3G13225.2		WW domain-containing protein
novel_mir_253	MDP0000934608	Cleavage	AT5G41560.1
novel_mir_253	MDP0000149067	Cleavage	AT1G12270.1		stress-inducible protein, putative
novel_mir_253	MDP0000271423	Cleavage	AT4G30210.1	AR2,ATR2	P450 reductase 2
novel_mir_253	MDP0000166902	Cleavage	AT4G24620.1	PGI,PGI1	phosphoglucose isomerase 1
novel_mir_253	MDP0000203172	Translation	AT5G45170.1		Haloacid dehalogenase-like hydrolase (HAD) superfamily protein
novel_mir_253	MDP0000281777	Cleavage	AT4G14130.1	XTH15,XTR7	xyloglucan endotransglucosylase/hydrolase 15
novel_mir_253	MDP0000262073	Translation	AT2G20020.1	ATCAF1,CAF1	RNA-binding CRS1 / YhbY (CRM) domain-containing protein
novel_mir_253	MDP0000216976	Cleavage	AT1G03150.1		Acyl-CoA N-acyltransferases (NAT) superfamily protein
novel_mir_253	MDP0000132437	Cleavage	AT5G04590.1	SIR	sulfite reductase
novel_mir_253	MDP0000248039	Cleavage	AT5G04590.1	SIR	sulfite reductase
novel_mir_253	MDP0000259151	Cleavage	AT5G04590.1	SIR	sulfite reductase
novel_mir_253	MDP0000127993	Cleavage	AT1G77800.1		PHD finger family protein
novel_mir_254	MDP0000886456	Cleavage	AT5G66816.1
novel_mir_254	MDP0000304462	Cleavage	AT3G63220.2		Galactose oxidase/kelch repeat superfamily protein
novel_mir_254	MDP0000209844	Cleavage	AT5G04060.1		S-adenosyl-L-methionine-dependent methyltransferases superfamily protein
novel_mir_254	MDP0000218126	Cleavage	AT1G66910.1		Protein kinase superfamily protein
novel_mir_254	MDP0000221765	Cleavage	AT1G66910.1		Protein kinase superfamily protein
novel_mir_254	MDP0000192492	Cleavage	AT4G35770.1	ATSEN1,DIN1,SEN1	Rhodanese/Cell cycle control phosphatase superfamily protein
novel_mir_254	MDP0000242052	Cleavage	AT4G35770.1	ATSEN1,DIN1,SEN1	Rhodanese/Cell cycle control phosphatase superfamily protein
novel_mir_254	MDP0000314081	Cleavage	AT4G35770.1	ATSEN1,DIN1,SEN1	Rhodanese/Cell cycle control phosphatase superfamily protein
novel_mir_254	MDP0000167597	Cleavage	AT1G30270.1	ATCIPK23,CIPK23,LKS1,SnRK3.23	CBL-interacting protein kinase 23
novel_mir_254	MDP0000155219	Cleavage	AT1G03520.1		Core-2/I-branching beta-1,6-N-acetylglucosaminyltransferase family protein
novel_mir_254	MDP0000695326	Cleavage	AT1G66920.2		Protein kinase superfamily protein
novel_mir_254	MDP0000167253	Cleavage	AT5G22060.1	ATJ2,J2	DNAJ homologue 2
novel_mir_254	MDP0000294080	Cleavage	AT1G66920.2		Protein kinase superfamily protein
novel_mir_254	MDP0000212085	Translation	AT2G05642.1		Nucleic acid-binding, OB-fold-like protein
novel_mir_254	MDP0000648927	Translation
novel_mir_255	MDP0000229861	Cleavage	AT3G20780.1	ATTOP6B,BIN3,HYP6,RHL3,TOP6B	topoisomerase 6 subunit B
novel_mir_255	MDP0000190546	Cleavage	AT2G37560.1	ATORC2,ORC2	origin recognition complex second largest subunit 2
novel_mir_255	MDP0000127602	Cleavage	AT2G37560.1	ATORC2,ORC2	origin recognition complex second largest subunit 2
novel_mir_255	MDP0000467815	Cleavage	AT5G44250.1		Protein of unknown function DUF829, transmembrane 53
novel_mir_255	MDP0000289965	Cleavage	AT5G44250.1		Protein of unknown function DUF829, transmembrane 53
novel_mir_255	MDP0000260497	Cleavage	AT1G22620.1	ATSAC1	Phosphoinositide phosphatase family protein
[truncated: 2,656 more rows]

## Sheet: Table S7
Table S7 Distribution of different RNAs categories in degradome library
[truncated: 10 more rows]

[truncated: 5 more sheets: Table S8, Table S9, Table S10, Table S11, Table S12-13]
